# Supplementary material for: Induction of ethylene inhibits development of soybean sudden death syndrome by inducing defense-related genes and reducing Fusarium virguliforme growth
Source: PLoS One. 2019 May 22;14(5):e0215653. doi: 10.1371/journal.pone.0215653 (PMC6530837; doi:10.1371/journal.pone.0215653)
Supplement: S1 Dataset — Data for each figure and table is shown in separate worksheets within the excel file. (XLSX) [file pone.0215653.s004.xlsx]

## Sheet: Figure 1
Relative fold change of ACS and ACO genes 2 and 4 days post Fv inoculation in soybean cultivars Williams 82 and MN1606 compared to time zero
Run	Gene	Time	Cultivar	Fold change
1	ACS	2	Will82	1.50525
1	ACS	2	Will82	2.53151
1	ACS	2	Will82	1.58008
1	ACS	2	MN1606	3.16017							Gene: ACS=1-aminocyclopropane-1-carboxylic acid synthase,
1	ACS	2	MN1606	4.40762							ACO=1-aminocyclopropane-1-carboxylic acid oxidase
1	ACS	2	MN1606	3.75809							Cultivar: Will82= susceptible (Williams 82), MN106= resistant
1	ACS	4	Will82	2.14355
1	ACS	4	Will82	1.22264
1	ACS	4	Will82	1.18099
1	ACS	4	MN1606	2.41162
1	ACS	4	MN1606	2.02792
1	ACS	4	MN1606	2.51403
2	ACS	2	Will82	2.04202
2	ACS	2	Will82	1.46409
2	ACS	2	Will82	1.15669
2	ACS	2	MN1606	4.08405
2	ACS	2	MN1606	7.11074
2	ACS	2	MN1606	3.24901
2	ACS	4	Will82	0.790041
2	ACS	4	Will82	0.574349
2	ACS	4	Will82	1.32869
2	ACS	4	MN1606	5.20537
2	ACS	4	MN1606	4.43828
2	ACS	4	MN1606	6.9163
1	ACO	2	Will82	0.678302
1	ACO	2	Will82	1.08673
1	ACO	2	Will82	1
1	ACO	2	MN1606	2.47942
1	ACO	2	MN1606	2.2974
1	ACO	2	MN1606	4.14106
1	ACO	4	Will82	0.594604
1	ACO	4	Will82	0.50698
1	ACO	4	Will82	0.58
1	ACO	4	MN1606	3.50642
1	ACO	4	MN1606	5.77572
1	ACO	4	MN1606	7.78124
2	ACO	2	Will82	0.514057
2	ACO	2	Will82	0.20166
2	ACO	2	Will82	0.309927
2	ACO	2	MN1606	.
2	ACO	2	MN1606	0.444421
2	ACO	2	MN1606	0.773782
2	ACO	4	Will82	0.423373
2	ACO	4	Will82	0.528509
2	ACO	4	Will82	.
2	ACO	4	MN1606	0.668964
2	ACO	4	MN1606	0.732043
2	ACO	4	MN1606	.

## Sheet: Figure 2
Soybean sudden death syndrome foliar and root rot symptooms in soybean cultivars Williams 82 and MN1606 at 21 days post Fv inoculation
Run	Block	Cultivar	Treatment	SDS foliar symptoms
1	1	S	Cont	30
1	2	S	Cont	25
1	3	S	Cont	99
1	4	S	Cont	99
1	5	S	Cont	70				Cultivar: S=susceptible (Williams 82), R=resistant (MN1606).
1	6	S	Cont	99				Treatment: Cont=water, E0.1= Ethephon 0.1mM, E1=Ethephon 1mM, E4= Ethephon 4mM
1	7	S	Cont	70				MCP= 1-Methylecyclopropene, C0.1=cobalt chloride 0.1mM, C1=chobal chloride 1mM
1	1	R	Cont	20
1	2	R	Cont	5
1	3	R	Cont	30
1	4	R	Cont	5
1	5	R	Cont	10
1	6	R	Cont	5
1	7	R	Cont	10
1	1	S	E0.1	20
1	2	S	E0.1	.
1	3	S	E0.1	.
1	4	S	E0.1	60
1	5	S	E0.1	5
1	6	S	E0.1	75
1	7	S	E0.1	0
1	1	R	E0.1	5
1	2	R	E0.1	0
1	3	R	E0.1	5
1	4	R	E0.1	10
1	5	R	E0.1	10
1	6	R	E0.1	0
1	7	R	E0.1	.
1	1	S	E1	0
1	2	S	E1	10
1	3	S	E1	0
1	4	S	E1	40
1	5	S	E1	10
1	6	S	E1	35
1	7	S	E1	10
1	1	R	E1	10
1	2	R	E1	0
1	3	R	E1	0
1	4	R	E1	5
1	5	R	E1	0
1	6	R	E1	0
1	7	R	E1	0
1	1	S	E4	5
1	2	S	E4	5
1	3	S	E4	0
1	4	S	E4	5
1	5	S	E4	0
1	6	S	E4	10
1	7	S	E4	.
1	1	R	E4	10
1	2	R	E4	0
1	3	R	E4	0
1	4	R	E4	0
1	5	R	E4	0
1	6	R	E4	5
1	7	R	E4	0
2	1	S	MCP	50
2	2	S	MCP	60
2	3	S	MCP	80
2	4	S	MCP	87.5
2	5	S	MCP	72.5
2	6	S	MCP	50
2	7	S	MCP	50
2	8	S	MCP	50
2	1	R	MCP	22.5
2	2	R	MCP	14
2	3	R	MCP	20
2	4	R	MCP	60
2	5	R	MCP	16.5
2	6	R	MCP	42.5
2	7	R	MCP	22.5
2	8	R	MCP	17.5
2	1	S	Cont	37.5
2	2	S	Cont	45
2	3	S	Cont	75
2	4	S	Cont	50
2	5	S	Cont	70
2	6	S	Cont	57.5
2	7	S	Cont	70
2	8	S	Cont	.
2	1	R	Cont	17.5
2	2	R	Cont	19
2	3	R	Cont	20
2	4	R	Cont	25
2	5	R	Cont	10
2	6	R	Cont	20
2	7	R	Cont	27.5
2	8	R	Cont	20
2	1	S	E0.1	25
2	2	S	E0.1	45
2	3	S	E0.1	25
2	4	S	E0.1	75
2	5	S	E0.1	22.5
2	6	S	E0.1	65
2	7	S	E0.1	25
2	8	S	E0.1	60
2	1	R	E0.1	15
2	2	R	E0.1	0
2	3	R	E0.1	10
2	4	R	E0.1	17.5
2	5	R	E0.1	6
2	6	R	E0.1	17.5
2	7	R	E0.1	5
2	8	R	E0.1	10
2	1	S	E1	25
2	2	S	E1	10
2	3	S	E1	50
2	4	S	E1	60
2	5	S	E1	25
2	6	S	E1	75
2	7	S	E1	60
2	8	S	E1	25
2	1	R	E1	8.5
2	2	R	E1	17.5
2	3	R	E1	5
2	4	R	E1	0
2	5	R	E1	10
2	6	R	E1	17.5
2	7	R	E1	12.5
2	8	R	E1	11.5
2	1	S	E4	35
2	2	S	E4	30
2	3	S	E4	15
2	4	S	E4	5
2	5	S	E4	30
2	6	S	E4	30
2	7	S	E4	30
2	8	S	E4	.
2	1	R	E4	10
2	2	R	E4	8
2	3	R	E4	10
2	4	R	E4	2
2	5	R	E4	5
2	6	R	E4	5
2	7	R	E4	2
2	8	R	E4	7
3	1	R	Cont	32.5
3	2	R	Cont	11.5
3	3	R	Cont	6
3	4	R	Cont	13
3	5	R	Cont	35.5
3	6	R	Cont	30
3	7	R	Cont	8.5
3	8	R	Cont	22.5
3	9	R	Cont	20
3	10	R	Cont	22
3	1	S	Cont	50
3	2	S	Cont	40
3	3	S	Cont	52.5
3	4	S	Cont	40
3	5	S	Cont	50
3	6	S	Cont	60
3	7	S	Cont	60
3	8	S	Cont	50
3	9	S	Cont	50
3	10	S	Cont	50
3	1	R	E0.1	10
3	2	R	E0.1	7
3	3	R	E0.1	12.5
3	4	R	E0.1	5
3	5	R	E0.1	10
3	6	R	E0.1	5
3	7	R	E0.1	8
3	8	R	E0.1	4.5
3	1	S	E0.1	7.5
3	2	S	E0.1	45
3	3	S	E0.1	15
3	4	S	E0.1	7.5
3	5	S	E0.1	2.5
3	6	S	E0.1	12.5
3	7	S	E0.1	10
3	8	S	E0.1	22.5
3	1	R	E1	6
3	2	R	E1	22
3	3	R	E1	15
3	4	R	E1	5
3	5	R	E1	17.5
3	6	R	E1	3
3	7	R	E1	.
3	8	R	E1	.
3	1	S	E1	35
3	2	S	E1	50
3	3	S	E1	20
3	4	S	E1	50
3	5	S	E1	15
3	6	S	E1	50
3	7	S	E1	0
3	8	S	E1	30
3	1	R	E4	0
3	2	R	E4	0
3	3	R	E4	0
3	4	R	E4	0
3	5	R	E4	0
3	6	R	E4	0
3	7	R	E4	0
3	8	R	E4	0
3	1	S	E4	10
3	2	S	E4	15
3	3	S	E4	10
3	4	S	E4	10
3	5	S	E4	5
3	6	S	E4	.
3	7	S	E4	.
3	8	S	E4	.
3	1	R	MCP	25
3	2	R	MCP	7.5
3	3	R	MCP	60
3	4	R	MCP	17
3	5	R	MCP	40
3	6	R	MCP	12
3	7	R	MCP	5
3	8	R	MCP	.
3	1	S	MCP	60
3	2	S	MCP	75
3	3	S	MCP	100
3	4	S	MCP	70
3	5	S	MCP	50
3	6	S	MCP	30
3	7	S	MCP	27.5
3	8	S	MCP	30
1	1	S	C0.1	35
1	2	S	C0.1	.
1	3	S	C0.1	.
1	4	S	C0.1	.
1	5	S	C0.1	.
1	6	S	C0.1	.
1	7	S	C0.1	.
1	1	R	C0.1	0
1	2	R	C0.1	5
1	3	R	C0.1	0
1	4	R	C0.1	.
1	5	R	C0.1	.
1	6	R	C0.1	.
1	7	R	C0.1	.
1	1	S	C1	.
1	2	S	C1	80
1	3	S	C1	99
1	4	S	C1	50
1	5	S	C1	.
1	6	S	C1	45
1	7	S	C1	99
1	1	R	C1	5
1	2	R	C1	10
1	3	R	C1	10
1	4	R	C1	10
1	5	R	C1	0
1	6	R	C1	0
1	7	R	C1	.
2	1	S	C0.1	60
2	2	S	C0.1	75
2	3	S	C0.1	65
2	4	S	C0.1	40
2	5	S	C0.1	60
2	6	S	C0.1	75
2	7	S	C0.1	90
2	8	S	C0.1	50
2	1	R	C0.1	40
2	2	R	C0.1	15
2	3	R	C0.1	20
2	4	R	C0.1	22.5
2	5	R	C0.1	20
2	6	R	C0.1	15
2	7	R	C0.1	13.3
2	8	R	C0.1	37.5
2	1	S	C1	45
2	2	S	C1	60
2	3	S	C1	70
2	4	S	C1	42.5
2	5	S	C1	42.5
2	6	S	C1	57.5
2	7	S	C1	80
2	8	S	C1	67.5
2	1	R	C1	12.5
2	2	R	C1	20
2	3	R	C1	15
2	4	R	C1	12
2	5	R	C1	25
2	6	R	C1	23.5
2	7	R	C1	15
2	8	R	C1	12.5
3	1	R	C0.1	15
3	2	R	C0.1	10
3	3	R	C0.1	25
3	4	R	C0.1	17
3	5	R	C0.1	0
3	6	R	C0.1	7.5
3	7	R	C0.1	5
3	8	R	C0.1	15
3	1	S	C0.1	35
3	2	S	C0.1	37.5
3	3	S	C0.1	70
3	4	S	C0.1	80
3	5	S	C0.1	40
3	6	S	C0.1	40
3	7	S	C0.1	50
3	8	S	C0.1	60
3	1	R	C1	5
3	2	R	C1	3
3	3	R	C1	5
3	4	R	C1	0
3	5	R	C1	5
3	6	R	C1	13
3	7	R	C1	5
3	8	R	C1	7
3	1	S	C1	27.5
3	2	S	C1	32.5
3	3	S	C1	12.5
3	4	S	C1	.
3	5	S	C1	12.5
3	6	S	C1	35
3	7	S	C1	.
3	8	S	C1	.

## Sheet: Table 2
Root and shoot dry weight of soybean cultivars Williams 82 and MN1606 21 days post inoculation
Run	Block	Cultivar	Treatment	Root dry weight	Shoot dry weight	Root length	Shoot length
1	1	S	Cont	0.21	.	.	.
1	2	S	Cont	0.12	.	.	.
1	3	S	Cont	0.13	.	.	.
1	4	S	Cont	0.28	.	.	.
1	5	S	Cont	0.25	.	.	.
1	6	S	Cont	0.22	.	.	.
1	7	S	Cont	0.16	.	.	.				Cultivar: S=susceptible (Williams 82), R=resistant (MN1606).
1	1	R	Cont	0.19	.	.	.				Treatment: Cont=water, E0.1= Ethephon 0.1mM, E1=Ethephon 1mM, E4= Ethephon 4mM
1	2	R	Cont	0.17	.	.	.				MCP= 1-Methylecyclopropene, C0.1=cobalt chloride 0.1mM, C1=chobal chloride 1mM
1	3	R	Cont	0.3	.	.	.
1	4	R	Cont	0.44	.	.	.
1	5	R	Cont	0.1	.	.	.
1	6	R	Cont	0.24	.	.	.
1	7	R	Cont	0.3	.	.	.
1	1	S	E0.1	0.17	.	.	.
1	2	S	E0.1	0.16	.	.	.
1	3	S	E0.1	0.24	.	.	.
1	4	S	E0.1	0.27	.	.	.
1	5	S	E0.1	0.17	.	.	.
1	6	S	E0.1	0.1	.	.	.
1	7	S	E0.1	0.17	.	.	.
1	1	R	E0.1	0.23	.	.	.
1	2	R	E0.1	0.5	.	.	.
1	3	R	E0.1	0.37	.	.	.
1	4	R	E0.1	0.58	.	.	.
1	5	R	E0.1	0.34	.	.	.
1	6	R	E0.1	0.36	.	.	.
1	7	R	E0.1	.	.	.	.
1	1	S	E1	0.39	.	.	.
1	2	S	E1	0.22	.	.	.
1	3	S	E1	0.34	.	.	.
1	4	S	E1	0.31	.	.	.
1	5	S	E1	0.21	.	.	.
1	6	S	E1	0.2	.	.	.
1	7	S	E1	0.17	.	.	.
1	1	R	E1	0.25	.	.	.
1	2	R	E1	0.32	.	.	.
1	3	R	E1	0.27	.	.	.
1	4	R	E1	0.46	.	.	.
1	5	R	E1	0.28	.	.	.
1	6	R	E1	0.43	.	.	.
1	7	R	E1	0.19	.	.	.
1	1	S	E4	0.14	.	.	.
1	2	S	E4	0.2	.	.	.
1	3	S	E4	0.24	.	.	.
1	4	S	E4	0.28	.	.	.
1	5	S	E4	0.27	.	.	.
1	6	S	E4	0.23	.	.	.
1	7	S	E4	0.16	.	.	.
1	1	R	E4	0.24	.	.	.
1	2	R	E4	0.23	.	.	.
1	3	R	E4	0.27	.	.	.
1	4	R	E4	0.41	.	.	.
1	5	R	E4	0.33	.	.	.
1	6	R	E4	0.27	.	.	.
1	7	R	E4	0.12	.	.	.
1	1	S	C0.1	0.42	.	.	.
1	2	S	C0.1	0.14	.	.	.
1	3	S	C0.1	0.2	.	.	.
1	4	S	C0.1	0.17	.	.	.
1	5	S	C0.1	0.13	.	.	.
1	6	S	C0.1	0.23	.	.	.
1	7	S	C0.1	0.18	.	.	.
1	1	R	C0.1	0.36	.	.	.
1	2	R	C0.1	0.11	.	.	.
1	3	R	C0.1	0.25	.	.	.
1	4	R	C0.1	0.32	.	.	.
1	5	R	C0.1	0.26	.	.	.
1	6	R	C0.1	0.18	.	.	.
1	7	R	C0.1	0.2	.	.	.
1	1	S	C1	0.26	.	.	.
1	2	S	C1	0.12	.	.	.
1	3	S	C1	0.21	.	.	.
1	4	S	C1	0.38	.	.	.
1	5	S	C1	0.28	.	.	.
1	6	S	C1	0.25	.	.	.
1	7	S	C1	0.13	.	.	.
1	1	R	C1	0.17	.	.	.
1	2	R	C1	0.15	.	.	.
1	3	R	C1	0.2	.	.	.
1	4	R	C1	0.3	.	.	.
1	5	R	C1	0.26	.	.	.
1	6	R	C1	0.26	.	.	.
1	7	R	C1	.	.	.	.
2	1	S	MCP	0.16	0.42	13	9.5
2	2	S	MCP	0.17	0.35	13	10
2	3	S	MCP	0.21	0.42	14	10
2	4	S	MCP	0.17	0.36	16	8
2	5	S	MCP	0.23	0.46	12	8.5
2	6	S	MCP	0.14	0.37	13	10
2	7	S	MCP	0.2	0.51	18	10.5
2	8	S	MCP	0.18	.	13	9.5
2	1	R	MCP	0.23	0.42	16	12
2	2	R	MCP	0.18	0.6	14	11
2	3	R	MCP	0.13	0.36	15	12
2	4	R	MCP	0.15	0.33	13	14
2	5	R	MCP	0.1	0.38	13	12
2	6	R	MCP	0.14	0.38	13	11
2	7	R	MCP	0.14	0.34	12	9.5
2	8	R	MCP	.	.	13	12
2	1	S	Cont	0.14	0.36	14.5	9
2	2	S	Cont	0.32	0.47	13	9
2	3	S	Cont	0.26	0.43	16	9
2	4	S	Cont	0.17	0.31	14	7
2	5	S	Cont	0.19	0.31	16	10
2	6	S	Cont	0.31	0.59	12	8
2	7	S	Cont	0.12	0.25	16	9
2	8	S	Cont	0.19	0.54	.	.
2	1	R	Cont	0.29	0.46	15	9
2	2	R	Cont	0.25	0.48	13	11
2	3	R	Cont	0.17	0.34	21	10
2	4	R	Cont	0.17	0.36	20	12
2	5	R	Cont	0.18	0.45	13	10
2	6	R	Cont	0.14	0.33	17	14
2	7	R	Cont	0.32	0.48	16	13.5
2	8	R	Cont	.	.	.	.
2	1	S	E0.1	0.12	0.18	13	8
2	2	S	E0.1	0.17	0.41	10	9
2	3	S	E0.1	0.15	0.41	14	8
2	4	S	E0.1	0.21	0.36	13	8
2	5	S	E0.1	0.33	0.66	16	12
2	6	S	E0.1	0.22	0.45	13	10
2	7	S	E0.1	0.21	0.41	15	11
2	8	S	E0.1	.	.	12	8
2	1	R	E0.1	0.24	0.51	14	12.5
2	2	R	E0.1	0.36	0.83	18	16.5
2	3	R	E0.1	0.18	0.4	5	12.5
2	4	R	E0.1	0.26	0.49	14	11.5
2	5	R	E0.1	0.25	0.55	14	12
2	6	R	E0.1	0.2	0.41	14	13
2	7	R	E0.1	0.2	0.47	14	11
2	8	R	E0.1	0.35	0.69	14	14
2	1	S	E1	0.14	0.3	14	10
2	2	S	E1	0.14	0.33	11	10.5
2	3	S	E1	0.2	0.52	14	10.5
2	4	S	E1	0.15	0.38	10	11
2	5	S	E1	0.14	0.31	12	8.5
2	6	S	E1	0.15	0.33	11	9.5
2	7	S	E1	0.14	0.43	11	10
2	8	S	E1	0.14	0.45	13	10
2	1	R	E1	0.22	0.44	21	15.2
2	2	R	E1	0.15	0.29	15	12.5
2	3	R	E1	0.24	0.48	18	14
2	4	R	E1	0.15	0.35	13	13
2	5	R	E1	0.22	0.48	13	15.5
2	6	R	E1	0.21	0.53	13	12
2	7	R	E1	0.23	0.5	14	13
2	8	R	E1	.	.	11	10.5
2	1	S	E4	0.12	0.16	15	10
2	2	S	E4	0.17	0.4	12.5	10.2
2	3	S	E4	0.12	0.15	15	9.5
2	4	S	E4	0.19	0.44	11	9.5
2	5	S	E4	0.12	0.33	12	9.5
2	6	S	E4	0.11	0.37	12	7.5
2	7	S	E4	0.14	0.43	14	10
2	8	S	E4	.	.	13	10.5
2	1	R	E4	0.16	0.34	12	9.5
2	2	R	E4	0.16	0.34	12.5	9
2	3	R	E4	0.11	0.27	15	8.5
2	4	R	E4	0.15	0.31	11	10
2	5	R	E4	0.17	0.41	13	7.5
2	6	R	E4	0.14	0.32	16	10
2	7	R	E4	0.15	0.34	12	10
2	8	R	E4	.	.	12	7
2	1	S	C0.1	0.2	0.38	13.5	7.5
2	2	S	C0.1	0.2	0.39	13	10.5
2	3	S	C0.1	0.17	0.34	13	11.5
2	4	S	C0.1	0.14	0.22	14	9
2	5	S	C0.1	0.23	0.44	15	8
2	6	S	C0.1	0.12	0.26	14	7
2	7	S	C0.1	0.2	0.4	13	9.5
2	8	S	C0.1	.	.	14	9.5
2	1	R	C0.1	0.25	0.54	16.5	12.5
2	2	R	C0.1	0.28	0.46	18	12.5
2	3	R	C0.1	0.24	0.56	15	10
2	4	R	C0.1	0.2	0.47	16	10
2	5	R	C0.1	0.29	0.58	17	12
2	6	R	C0.1	0.22	0.55	16	12
2	7	R	C0.1	0.32	0.64	19	14
2	8	R	C0.1	0.27	0.52	16	12
2	1	S	C1	0.25	0.47	12	9
2	2	S	C1	0.13	0.28	15	10
2	3	S	C1	0.15	0.35	15	12.5
2	4	S	C1	0.16	0.39	12	10
2	5	S	C1	0.16	0.39	15	10
2	6	S	C1	0.24	0.48	15	8.5
2	7	S	C1	0.25	0.47	16	11
2	8	S	C1	0.16	0.34	.	.
2	1	R	C1	0.22	0.42	19	10
2	2	R	C1	0.21	0.41	15	10
2	3	R	C1	0.24	0.45	13	11
2	4	R	C1	0.19	0.44	16	11
2	5	R	C1	0.23	0.47	14.5	8
2	6	R	C1	0.17	0.39	13	11
2	7	R	C1	0.18	0.45	16	11.5
2	8	R	C1	0.24	0.48	15	12
3	1	R	Cont	0.25	0.33	16	12
3	2	R	Cont	0.32	0.34	14	16
3	3	R	Cont	0.29	0.51	17	13.5
3	4	R	Cont	0.26	0.43	17	13
3	5	R	Cont	0.31	0.4	18	13
3	6	R	Cont	0.18	0.36	16	15
3	7	R	Cont	0.31	0.24	14	14
3	8	R	Cont	0.28	0.58	17	9
3	9	R	Cont	0.16	0.46	14	12.5
3	10	R	Cont	0.29	0.24	15	13.5
3	1	S	Cont	0.14	0.23	15	9
3	2	S	Cont	0.18	0.25	13	10.5
3	3	S	Cont	0.19	0.21	13	10
3	4	S	Cont	0.15	0.24	14	7.5
3	5	S	Cont	0.17	0.22	14	6.5
3	6	S	Cont	0.18	0.29	15	7
3	7	S	Cont	0.17	0.24	13	10
3	8	S	Cont	0.16	0.27	14	10
3	9	S	Cont	.	.	17	9
3	10	S	Cont	.	.	.	.
3	1	R	E0.1	0.27	0.36	15	13
3	2	R	E0.1	0.36	0.52	15	17
3	3	R	E0.1	0.41	0.54	13	13
3	4	R	E0.1	0.21	0.31	17.5	12.5
3	5	R	E0.1	0.3	0.47	15	16
3	6	R	E0.1	0.37	0.5	15	14
3	7	R	E0.1	0.37	0.54	15	12
3	8	R	E0.1	0.33	0.43	.	.
3	1	S	E0.1	0.23	0.37	14	11.5
3	2	S	E0.1	0.19	0.36	14	8.5
3	3	S	E0.1	0.17	0.32	14	8
3	4	S	E0.1	0.22	0.36	12	11.5
3	5	S	E0.1	0.19	0.33	14	9.5
3	6	S	E0.1	0.19	0.35	12	11
3	7	S	E0.1	0.16	0.29	14	10
3	8	S	E0.1	.	.	13	12
3	1	R	E1	0.24	0.4	14	14
3	2	R	E1	0.18	0.21	15	14.5
3	3	R	E1	0.22	0.25	16	13
3	4	R	E1	0.31	0.52	15	18
3	5	R	E1	0.29	0.54	13	19
3	6	R	E1	0.23	0.44	16	17.5
3	7	R	E1	0.26	0.43	15	21
3	8	R	E1	0.31	0.44	14	19
3	1	S	E1	0.11	0.27	11	10
3	2	S	E1	0.15	0.31	12	9
3	3	S	E1	0.15	0.19	12	8.5
3	4	S	E1	0.16	0.31	13	9
3	5	S	E1	0.15	0.31	12	9
3	6	S	E1	0.15	0.32	14	7.5
3	7	S	E1	0.14	0.31	13	9
3	8	S	E1	0.17	0.23	.	.
3	1	R	E4	0.26	0.45	13	17
3	2	R	E4	0.26	0.47	12	18.5
3	3	R	E4	0.25	0.4	15	16.5
3	4	R	E4	0.14	0.22	14	14
3	5	R	E4	0.27	0.39	16	22
3	6	R	E4	0.25	0.4	18	13
3	7	R	E4	0.25	0.32	15	13.5
3	8	R	E4	0.28	0.44	12	18
3	1	S	E4	0.12	0.14	12	11
3	2	S	E4	0.2	0.2	10	11
3	3	S	E4	0.16	0.34	12	10
3	4	S	E4	0.15	0.3	13	10
3	5	S	E4	0.14	0.23	12	9
3	6	S	E4	0.15	0.25	12	9
3	7	S	E4	0.13	0.13	17	9
3	8	S	E4	0.12	0.18	.	.
3	1	R	C0.1	0.33	0.52	13	16
3	2	R	C0.1	0.31	0.54	18	17
3	3	R	C0.1	0.28	0.5	15	16
3	4	R	C0.1	0.19	0.33	16	18
3	5	R	C0.1	0.36	0.59	17	14
3	6	R	C0.1	0.26	0.45	16	12
3	7	R	C0.1	0.35	0.5	14	20
3	8	R	C0.1	0.26	0.35	15	14
3	1	S	C0.1	0.16	0.26	15	9.5
3	2	S	C0.1	0.17	0.27	15	9
3	3	S	C0.1	0.23	0.19	12	9
3	4	S	C0.1	0.14	0.29	14	9
3	5	S	C0.1	0.21	0.36	15	8
3	6	S	C0.1	0.18	0.19	14	10
3	7	S	C0.1	0.19	0.21	14	8
3	8	S	C0.1	.	.	12	5
3	1	R	C1	0.32	0.44	14.5	19
3	2	R	C1	0.31	0.55	15	14
3	3	R	C1	0.26	0.41	19	12
3	4	R	C1	0.39	0.62	15	12.5
3	5	R	C1	0.29	0.5	18	13.5
3	6	R	C1	0.35	0.59	15	17.5
3	7	R	C1	0.39	0.55	18	18
3	8	R	C1	0.3	0.45	16	15
3	1	S	C1	0.19	0.27	14	8.5
3	2	S	C1	0.17	0.29	15	13
3	3	S	C1	0.23	0.4	14	10
3	4	S	C1	0.19	0.39	13	11
3	5	S	C1	0.3	0.57	16	15
3	6	S	C1	0.23	0.44	15	13
3	7	S	C1	0.22	0.46	14	10.5
3	8	S	C1	.	.	15	11
3	1	R	MCP	0.26	0.29	14	17
3	2	R	MCP	0.36	0.54	17	14
3	3	R	MCP	0.19	0.37	16	11
3	4	R	MCP	0.34	0.52	16	14
3	5	R	MCP	0.19	0.39	15	13
3	6	R	MCP	0.2	0.42	14	12
3	7	R	MCP	0.26	0.4	20	16.5
3	8	R	MCP	0.29	0.55	14	15
3	1	S	MCP	0.13	0.22	14	8
3	2	S	MCP	0.15	0.22	13.5	9
3	3	S	MCP	0.2	0.11	14	9
3	4	S	MCP	0.17	0.3	12.5	9
3	5	S	MCP	0.14	0.16	14	7
3	6	S	MCP	0.19	0.35	17	8.5
3	7	S	MCP	0.22	0.4	16	9
3	8	S	MCP	0.2	0.39	17	9

## Sheet: Figure 3A
In-vitro effect of ethephon and cobalt chloride on mycelial growth of Fusarium virguliforme
Run	Trt	Rep	Diameter (cm)
1	Control	1	4.5
1	Control	2	4.25
1	Control	3	4.4
1	Control	4	4.5
1	Control	5	4.25
1	Control	6	4.45					Treatment: Control=water, Et1= Ethephon 1mM, Et2=Ethephon 2mM, Et4= Ethephon 4mM
1	1Et	1	3.9					CC0.1=cobalt chloride 0.1mM, CC1=chobal chloride 1mM
1	1Et	2	3.7
1	1Et	3	4
1	1Et	4	3.95
1	1Et	5	4.15
1	1Et	6	3.85
1	2Et	1	3.6
1	2Et	2	3.55
1	2Et	3	3.55
1	2Et	4	3.75
1	2Et	5	3.8
1	2Et	6	3.75
1	4Et	1	3.55
1	4Et	2	3.5
1	4Et	3	3.5
1	4Et	4	3.4
1	4Et	5	3.45
1	4Et	6	3.6
2	Control	1	4.4
2	Control	2	4.55
2	Control	3	4.35
2	Control	4	4.4
2	Control	5	4.55
2	Control	6	4.65
2	Control	7	4.35
2	1Et	1	4.4
2	1Et	2	4.25
2	1Et	3	4.3
2	1Et	4	.
2	1Et	5	.
2	1Et	6	.
2	2Et	1	4.25
2	2Et	2	4.4
2	2Et	3	.
2	2Et	4	.
2	2Et	5	.
2	2Et	6	.
2	4Et	1	3.9
2	4Et	2	3.6
2	4Et	3	4
2	4Et	4	3.8
2	4Et	5	3.95
2	4Et	6	3.85
2	CC0.1	1	4.55
2	CC0.1	2	4.5
2	CC0.1	3	4.6
2	CC0.1	4	5
2	CC0.1	5	4.75
2	CC0.1	6	4.7
2	CC0.1	7	4.75
2	CC1	1	4.3
2	CC1	2	4.25
2	CC1	3	4.35
2	CC1	4	4.45
3	Control	1	5
3	Control	2	4.65
3	Control	3	4.3
3	Control	4	4.5
3	Control	5	4.5
3	Control	6	4.5
3	Control	7	4.8
3	Control	8	4.5
3	1Et	1	4.3
3	1Et	2	4.45
3	1Et	3	4.15
3	1Et	4	4.3
3	1Et	5	4.1
3	1Et	6	4.4
3	1Et	7	4.3
3	1Et	8	4.2
3	1Et	9	4.2
3	2Et	1	3.9
3	2Et	2	3.9
3	2Et	3	3.9
3	2Et	4	4.15
3	2Et	5	4.05
3	2Et	6	4.2
3	2Et	7	3.9
3	2Et	8	4.05
3	2Et	9	4
3	2Et	10	4
3	4Et	1	3.45
3	4Et	2	3.55
3	4Et	3	3.6
3	4Et	4	3.75
3	4Et	5	3.7
3	4Et	6	3.55
3	4Et	7	3.75
3	4Et	8	3.6
3	4Et	9	3.5
3	4Et	10	3.35
3	CC0.1	1	4.9
3	CC0.1	2	4.8
3	CC0.1	3	4.65
3	CC0.1	4	4.4
3	CC0.1	5	4.4
3	CC0.1	6	4.75
3	CC0.1	7	4.75
3	CC0.1	8	4.5
3	CC0.1	9	4.65
3	CC0.1	10	4.9
3	CC1	1	4.4
3	CC1	2	4.25
3	CC1	3	4.4
3	CC1	4	4.25
3	CC1	5	4.2
3	CC1	6	4.4
3	CC1	7	4.35
3	CC1	8	4.5
3	CC1	9	4.5
3	CC1	10	4.35

## Sheet: Figure 3B
In-vitro effect of ethephon and cobalt chloride on number of conidia of Fusarium virguliforme
Run	Treatment	Rep	Number of spores	Log
1	Control	1	12500000	7.1
1	Control	2	8500000	6.93
1	Control	3	1300000	6.11
1	Control	4	4300000	6.63
1	Control	5	1800000	6.26				Treatment: Control=water, Et1= Ethephon 1mM, Et2=Ethephon 2mM, Et4= Ethephon 4mM
1	1Et	1	750000	5.88				CC0.1=cobalt chloride 0.1mM, CC1=chobal chloride 1mM
1	1Et	2	750000	5.88
1	1Et	3	450000	5.65
1	1Et	4	410000	5.61
1	1Et	5	230000	5.36
1	2Et	1	300000	5.48
1	2Et	2	750000	5.88
1	2Et	3	450000	5.65
1	2Et	4	90000	4.95
1	2Et	5	80000	4.9
1	4Et	1	40000	4.6
1	4Et	2	40000	4.6
1	4Et	3	120000	5.08
1	4Et	4	70000	4.85
1	4Et	5	40000	4.6
2	Control	1	7500000	6.87506
2	Control	2	4000000	6.60206
2	Control	3	900000	5.95424
2	Control	4	10000000	7
2	Control	5	2500000	6.39794
2	Control	6	9000000	6.95424
2	Control	7	.	.
2	1Et	1	250000	5.39794
2	1Et	2	.	.
2	1Et	3	.	.
2	1Et	4	.	.
2	1Et	5	.	.
2	1Et	6	.	.
2	2Et	1	800000	5.90309
2	2Et	2	900000	5.95424
2	2Et	3	.	.
2	2Et	4	.	.
2	2Et	5	.	.
2	2Et	6	.	.
2	4Et	1	200000	5.30103
2	4Et	2	250000	5.39794
2	4Et	3	350000	5.54407
2	4Et	4	300000	5.47712
2	4Et	5	.	.
2	4Et	6	.	.
2	CC0.1	1	19000000	7.27875
2	CC0.1	2	8500000	6.92942
2	CC0.1	3	6000000	6.77815
2	CC0.1	4	11000000	7.04139
2	CC0.1	5	17500000	7.24304
2	CC0.1	6	2300000	6.36173
2	CC0.1	7	.	.
2	CC1	1	2000000	6.30103
2	CC1	2	2600000	6.41497
2	CC1	3	600000	5.77815
2	CC1	4	.	.
3	Control	1	4500000	6.65321
3	Control	2	12500000	7.09691
3	Control	3	5500000	6.74036
3	Control	4	6500000	6.81291
3	Control	5	14000000	7.14613
3	Control	6	18000000	7.25527
3	1Et	1	1700000	6.23045
3	1Et	2	4000000	6.60206
3	1Et	3	2500000	6.39794
3	1Et	4	3500000	6.54407
3	1Et	5	2000000	6.30103
3	1Et	6	450000	5.65321
3	2Et	1	100000	5
3	2Et	2	600000	5.77815
3	2Et	3	200000	5.30103
3	2Et	4	850000	5.92942
3	2Et	5	250000	5.39794
3	2Et	6	450000	5.65321
3	4Et	1	300000	5.47712
3	4Et	2	250000	5.39794
3	4Et	3	250000	5.39794
3	4Et	4	300000	5.47712
3	4Et	5	350000	5.54407
3	4Et	6	500000	5.69897
3	CC0.1	1	14000000	7.14613
3	CC0.1	2	18500000	7.26717
3	CC0.1	3	21000000	7.32222
3	CC0.1	4	26000000	7.41497
3	CC0.1	5	6000000	6.77815
3	CC0.1	6	10500000	7.02119
3	CC1	1	140000	5.14613
3	CC1	2	350000	5.54407
3	CC1	3	90000	4.95424
3	CC1	4	10000000	7
3	CC1	5	5500000	6.74036
3	CC1	6	2000000	6.30103

## Sheet: Figure 4
Effect of chemical treatment on defense gene expression in SDS resistant cultivar MN1606 24 hours post chemical application
Run	Time	Treatment	Gene	Cultivar	Rep	Fold change
1	0	Water	ACS	MN1606	1	0.54
1	0	Water	ACS	MN1606	2	1.82
1	0	Water	ACS	MN1606	3	1.15				Gene: ACS= 1-aminocyclopropane-1-carboxylic acid synthase, PR3=Chitinase class I
1	0	Water	ACS	MN1606	4	0.89				PR1=PR1a precursor antimicrobial protein, PR2= β-1,3-Endoglucanase,
1	0	E4	ACS	MN1606	2	12.04				PR10=Intercellular pathogenesis-related, ERF= Ethylene response factor 1, CHS=Chalcone synthase, peroxi=Basic peroxidase
1	0	E4	ACS	MN1606	3	13.55
1	0	E4	ACS	MN1606	4	13.83
1	0	E4	ACS	MN1606	5	8.57				Treatment: water, E4= Ethephon 4mM
1	0	C1	ACS	MN1606	1	2				MCP= 1-Methylecyclopropene, C1=chobal chloride 1mM
1	0	C1	ACS	MN1606	2	2.3
1	0	C1	ACS	MN1606	3	0.71
1	0	C1	ACS	MN1606	4	0.9
1	0	MCP	ACS	MN1606	2	0.87
1	0	MCP	ACS	MN1606	3	0.81
1	0	MCP	ACS	MN1606	4	0.66
1	0	MCP	ACS	MN1606	5	.
1	0	Water	PR3	MN1606	1	0.37
1	0	Water	PR3	MN1606	2	1.27
1	0	Water	PR3	MN1606	3	0.95
1	0	Water	PR3	MN1606	4	2.19
1	0	E4	PR3	MN1606	2	2.79
1	0	E4	PR3	MN1606	3	3.36
1	0	E4	PR3	MN1606	4	5.9
1	0	E4	PR3	MN1606	5	6.19
1	0	C1	PR3	MN1606	1	0.95
1	0	C1	PR3	MN1606	2	6.19
1	0	C1	PR3	MN1606	3	1.91
1	0	C1	PR3	MN1606	4	.
1	0	MCP	PR3	MN1606	2	1.35
1	0	MCP	PR3	MN1606	3	2.17
1	0	MCP	PR3	MN1606	4	0.95
1	0	MCP	PR3	MN1606	5	0.73
1	0	Water	PR10	MN1606	1	0.47
1	0	Water	PR10	MN1606	2	1.96
1	0	Water	PR10	MN1606	3	1.2
1	0	Water	PR10	MN1606	4	0.92
1	0	E4	PR10	MN1606	2	3.61
1	0	E4	PR10	MN1606	3	3.53
1	0	E4	PR10	MN1606	4	5.03
1	0	E4	PR10	MN1606	5	4.35
1	0	C1	PR10	MN1606	1	2.73
1	0	C1	PR10	MN1606	2	2.51
1	0	C1	PR10	MN1606	3	3.39
1	0	C1	PR10	MN1606	4	4.5
1	0	MCP	PR10	MN1606	2	2.83
1	0	MCP	PR10	MN1606	3	5.7
1	0	MCP	PR10	MN1606	4	5.7
1	0	MCP	PR10	MN1606	5	2.55
1	0	Water	PR2	MN1606	1	0.59
1	0	Water	PR2	MN1606	2	1.35
1	0	Water	PR2	MN1606	3	1.43
1	0	Water	PR2	MN1606	4	0.87
1	0	E4	PR2	MN1606	2	1.75
1	0	E4	PR2	MN1606	3	2.5
1	0	E4	PR2	MN1606	4	2.14
1	0	E4	PR2	MN1606	5	2.48
1	0	C1	PR2	MN1606	1	1.21
1	0	C1	PR2	MN1606	2	0.95
1	0	C1	PR2	MN1606	3	0.87
1	0	C1	PR2	MN1606	4	1.87
1	0	MCP	PR2	MN1606	2	1.35
1	0	MCP	PR2	MN1606	3	1
1	0	MCP	PR2	MN1606	4	1.74
1	0	MCP	PR2	MN1606	5	0.6
1	0	Water	ERF	MN1606	1	1.2
1	0	Water	ERF	MN1606	2	1.2
1	0	Water	ERF	MN1606	3	0.69
1	0	E4	ERF	MN1606	3	1.12
1	0	E4	ERF	MN1606	4	1.69
1	0	E4	ERF	MN1606	5	0.6
1	0	C1	ERF	MN1606	1	0.45
1	0	C1	ERF	MN1606	2	1.03
1	0	C1	ERF	MN1606	3	2.43
1	0	MCP	ERF	MN1606	3	0.04
1	0	MCP	ERF	MN1606	4	0.1
1	0	MCP	ERF	MN1606	5	0.09
1	0	Water	CHS	MN1606	1	1.01
1	0	Water	CHS	MN1606	2	1.03
1	0	Water	CHS	MN1606	3	0.96
1	0	E4	CHS	MN1606	2	7.16
1	0	E4	CHS	MN1606	3	4.41
1	0	E4	CHS	MN1606	4	7.16
1	0	C1	CHS	MN1606	2	1.65
1	0	C1	CHS	MN1606	3	2.22
1	0	C1	CHS	MN1606	4	1.83
1	0	MCP	CHS	MN1606	2	0.82
1	0	MCP	CHS	MN1606	3	1.68
1	0	MCP	CHS	MN1606	4	0.99
1	0	MCP	CHS	MN1606	5	0.84
1	0	Water	Peroxi	MN1606	1	1.15
1	0	Water	Peroxi	MN1606	2	1.19
1	0	Water	Peroxi	MN1606	3	0.73
1	0	E4	Peroxi	MN1606	2	29.45
1	0	E4	Peroxi	MN1606	3	38.85
1	0	E4	Peroxi	MN1606	4	41.64
1	0	C1	Peroxi	MN1606	2	1.03
1	0	C1	Peroxi	MN1606	3	1.01
1	0	C1	Peroxi	MN1606	4	1.4
1	0	MCP	Peroxi	MN1606	2	1.19
1	0	MCP	Peroxi	MN1606	3	1.3
1	0	MCP	Peroxi	MN1606	4	0.87
1	0	MCP	Peroxi	MN1606	5	0.53
1	0	Water	PR1	MN1606	1	0.9
1	0	Water	PR1	MN1606	2	0.68
1	0	Water	PR1	MN1606	3	1.6
1	0	E4	PR1	MN1606	1	16.56
1	0	E4	PR1	MN1606	2	7.21
1	0	E4	PR1	MN1606	3	10.93
1	0	C1	PR1	MN1606	1	3.41
1	0	C1	PR1	MN1606	2	0.9
1	0	C1	PR1	MN1606	3	4.26
1	0	MCP	PR1	MN1606	1	7.26
1	0	MCP	PR1	MN1606	2	.
1	0	MCP	PR1	MN1606	3	.
1	0	Water	ACO	MN1606	1	0.73
1	0	Water	ACO	MN1606	2	0.94
1	0	Water	ACO	MN1606	3	0.92
1	0	E4	ACO	MN1606	1	1.49
1	0	E4	ACO	MN1606	2	1.6
1	0	E4	ACO	MN1606	3	2.23
1	0	C1	ACO	MN1606	1 3.39
1	0	C1	ACO	MN1606	2	.
1	0	C1	ACO	MN1606	3	2.03
1	0	MCP	ACO	MN1606	1	2.6
1	0	MCP	ACO	MN1606	2	2.43
1	0	MCP	ACO	MN1606	3	.
2	0	Water	ACS	MN1606	1	0.99
2	0	Water	ACS	MN1606	2	1.85
2	0	Water	ACS	MN1606	3	1.01
2	0	Water	ACS	MN1606	4	0.52
2	0	E4	ACS	MN1606	1	17.03
2	0	E4	ACS	MN1606	2	29.86
2	0	E4	ACS	MN1606	3	13
2	0	E4	ACS	MN1606	4	29.86
2	0	C1	ACS	MN1606	1	0.62
2	0	C1	ACS	MN1606	2	0.86
2	0	C1	ACS	MN1606	3	1.09
2	0	C1	ACS	MN1606	4	0.71
2	0	MCP	ACS	MN1606	1	2.22
2	0	MCP	ACS	MN1606	2	0.95
2	0	MCP	ACS	MN1606	3	1.99
2	0	MCP	ACS	MN1606	4	1.09
2	0	Water	PR3	MN1606	1	1.57
2	0	Water	PR3	MN1606	2	0.93
2	0	Water	PR3	MN1606	3	0.74
2	0	Water	PR3	MN1606	4	0.93
2	0	E4	PR3	MN1606	1	0.99
2	0	E4	PR3	MN1606	2	1.65
2	0	E4	PR3	MN1606	3	1.57
2	0	E4	PR3	MN1606	4	.
2	0	C1	PR3	MN1606	1	0.36
2	0	C1	PR3	MN1606	2	0.86
2	0	C1	PR3	MN1606	3	1.3
2	0	C1	PR3	MN1606	4	0.85
2	0	MCP	PR3	MN1606	1	0.34
2	0	MCP	PR3	MN1606	2	1.01
2	0	MCP	PR3	MN1606	3	0.55
2	0	MCP	PR3	MN1606	4	0.88
2	0	Water	PR10	MN1606	1	0.82
2	0	Water	PR10	MN1606	2	1.36
2	0	Water	PR10	MN1606	3	0.91
2	0	Water	PR10	MN1606	4	.
2	0	E4	PR10	MN1606	1	2.93
2	0	E4	PR10	MN1606	2	4.35
2	0	E4	PR10	MN1606	3	3.27
2	0	E4	PR10	MN1606	4	3.23
2	0	C1	PR10	MN1606	1	0.98
2	0	C1	PR10	MN1606	2	0.71
2	0	C1	PR10	MN1606	3	1.31
2	0	C1	PR10	MN1606	4	1.13
2	0	MCP	PR10	MN1606	1	0.9
2	0	MCP	PR10	MN1606	2	1.22
2	0	MCP	PR10	MN1606	3	0.74
2	0	MCP	PR10	MN1606	4	1.66
2	0	Water	PR2	MN1606	1	0.82
2	0	Water	PR2	MN1606	2	0.57
2	0	Water	PR2	MN1606	3	1.57
2	0	Water	PR2	MN1606	4	1.4
2	0	E4	PR2	MN1606	1	3.84
2	0	E4	PR2	MN1606	2	2.31
2	0	E4	PR2	MN1606	3	2.83
2	0	E4	PR2	MN1606	4	4.08
2	0	C1	PR2	MN1606	1	2.68
2	0	C1	PR2	MN1606	2	1.42
2	0	C1	PR2	MN1606	3	2.14
2	0	C1	PR2	MN1606	4	2.95
2	0	MCP	PR2	MN1606	1	0.38
2	0	MCP	PR2	MN1606	2	0.34
2	0	MCP	PR2	MN1606	3	0.19
2	0	MCP	PR2	MN1606	4	0.4
2	0	Water	ERF	MN1606	1	0.56
2	0	Water	ERF	MN1606	2	0.91
2	0	Water	ERF	MN1606	3	1.62
2	0	Water	ERF	MN1606	4	1.2
2	0	E4	ERF	MN1606	1	1.2
2	0	E4	ERF	MN1606	2	0.91
2	0	E4	ERF	MN1606	3	1.04
2	0	E4	ERF	MN1606	4	2.71
2	0	C1	ERF	MN1606	1	0.3
2	0	C1	ERF	MN1606	2	0.47
2	0	C1	ERF	MN1606	3	0.72
2	0	C1	ERF	MN1606	4	0.39
2	0	MCP	ERF	MN1606	1	0.44
2	0	MCP	ERF	MN1606	2	0.44
2	0	MCP	ERF	MN1606	3	0.47
2	0	MCP	ERF	MN1606	4	.
2	0	Water	CHS	MN1606	1	1.25
2	0	Water	CHS	MN1606	2	0.79
2	0	Water	CHS	MN1606	3	1.57
2	0	Water	CHS	MN1606	4	0.66
2	0	E4	CHS	MN1606	1	3.41
2	0	E4	CHS	MN1606	2	2.79
2	0	E4	CHS	MN1606	3	3.34
2	0	E4	CHS	MN1606	4	4.53
2	0	C1	CHS	MN1606	1	0.43
2	0	C1	CHS	MN1606	2	0.41
2	0	C1	CHS	MN1606	3	0.59
2	0	C1	CHS	MN1606	4	0.49
2	0	MCP	CHS	MN1606	1	0.86
2	0	MCP	CHS	MN1606	2	0.52
2	0	MCP	CHS	MN1606	3	0.86
2	0	MCP	CHS	MN1606	4	0.84
2	0	Water	Peroxi	MN1606	1	1.27
2	0	Water	Peroxi	MN1606	2	0.69
2	0	Water	Peroxi	MN1606	3	0.78
2	0	Water	Peroxi	MN1606	4	1.49
2	0	E4	Peroxi	MN1606	1	69.55
2	0	E4	Peroxi	MN1606	2	81.57
2	0	E4	Peroxi	MN1606	3	84.45
2	0	E4	Peroxi	MN1606	4	70.03
2	0	C1	Peroxi	MN1606	1	2.01
2	0	C1	Peroxi	MN1606	2	1.83
2	0	C1	Peroxi	MN1606	3	4.32
2	0	C1	Peroxi	MN1606	4	4
2	0	MCP	Peroxi	MN1606	1	1.27
2	0	MCP	Peroxi	MN1606	2	0.69
2	0	MCP	Peroxi	MN1606	3	0.78
2	0	MCP	Peroxi	MN1606	4	1.49
2	0	Water	PR1	MN1606	1	1.88
2	0	Water	PR1	MN1606	2	0.98
2	0	Water	PR1	MN1606	3	0.64
2	0	Water	PR1	MN1606	4	0.84
2	0	E4	PR1	MN1606	1	14.32
2	0	E4	PR1	MN1606	2	4.14
2	0	E4	PR1	MN1606	3	6.54
2	0	E4	PR1	MN1606	4	3.61
2	0	C1	PR1	MN1606	1	0.43
2	0	C1	PR1	MN1606	2	0.77
2	0	C1	PR1	MN1606	3	2.41
2	0	C1	PR1	MN1606	4	0.93
2	0	MCP	PR1	MN1606	1	0.21
2	0	MCP	PR1	MN1606	2	0.75
2	0	MCP	PR1	MN1606	3	1.44
2	0	MCP	PR1	MN1606	4	.
2	0	Water	ACO	MN1606	1	0.7
2	0	Water	ACO	MN1606	2	0.86
2	0	Water	ACO	MN1606	3	0.99
2	0	Water	ACO	MN1606	4	0.82
2	0	E4	ACO	MN1606	1	1.43
2	0	E4	ACO	MN1606	2	1.67
2	0	E4	ACO	MN1606	3	1.35
2	0	E4	ACO	MN1606	4	1.97
2	0	C1	ACO	MN1606	1	0.59
2	0	C1	ACO	MN1606	2	0.42
2	0	C1	ACO	MN1606	3	1.68
2	0	C1	ACO	MN1606	4	1.71
2	0	MCP	ACO	MN1606	1	0.48
2	0	MCP	ACO	MN1606	2	0.42
2	0	MCP	ACO	MN1606	3	0.32
2	0	MCP	ACO	MN1606	4	0.6

## Sheet: Figure 5
Effect of chemical treatment on defense gene expression in SDS susceptible cultivar Williams 82 24 hours post chemical application
Run	Time	Treatment	Gene	Culitvar	rep	Fold change
1	0	Water	ACS	Will82	1	0.8
1	0	Water	ACS	Will82	2	0.8			Gene: ACS= 1-aminocyclopropane-1-carboxylic acid synthase, PR3=Chitinase class I
1	0	Water	ACS	Will82	3	0.7			PR1=PR1a precursor antimicrobial protein, PR2= β-1,3-Endoglucanase,
1	0	Water	ACS	Will82	4	1.21			PR10=Intercellular pathogenesis-related, ERF= Ethylene response factor 1, CHS=Chalcone synthase, peroxi=Basic peroxidase
1	0	Water	ACS	Will82	5	1.82
1	0	E4	ACS	Will82	1	23.59
1	0	E4	ACS	Will82	2	67.65			Treatment: water, E4= Ethephon 4mM
1	0	E4	ACS	Will82	3	61.39			MCP= 1-Methylecyclopropene, C1=chobal chloride 1mM
1	0	E4	ACS	Will82	4	32.67
1	0	E4	ACS	Will82	5	.
1	0	C1	ACS	Will82	1	0.59
1	0	C1	ACS	Will82	2	1.82
1	0	C1	ACS	Will82	3	1.72
1	0	C1	ACS	Will82	4	1.42
1	0	C1	ACS	Will82	5	.
1	0	MCP	ACS	Will82	1	0.46
1	0	MCP	ACS	Will82	2	1.84
1	0	MCP	ACS	Will82	3	1.27
1	0	MCP	ACS	Will82	4	2.83
1	0	MCP	ACS	Will82	5	0.72
1	0	Water	PR3	Will82	1	0.75
1	0	Water	PR3	Will82	2	0.92
1	0	Water	PR3	Will82	3	0.8
1	0	Water	PR3	Will82	4	0.95
1	0	Water	PR3	Will82	5	1.87
1	0	E4	PR3	Will82	1	58.89
1	0	E4	PR3	Will82	2	26.17
1	0	E4	PR3	Will82	3	13.93
1	0	E4	PR3	Will82	4	.
1	0	E4	PR3	Will82	5	.
1	0	C1	PR3	Will82	1	1.38
1	0	C1	PR3	Will82	2	3.48
1	0	C1	PR3	Will82	3	0.99
1	0	C1	PR3	Will82	4	.
1	0	C1	PR3	Will82	5	.
1	0	MCP	PR3	Will82	1	6.45
1	0	MCP	PR3	Will82	2	2.6
1	0	MCP	PR3	Will82	3	1.27
1	0	MCP	PR3	Will82	4	.
1	0	MCP	PR3	Will82	5	.
1	0	Water	PR10	Will82	1	0.64
1	0	Water	PR10	Will82	2	0.85
1	0	Water	PR10	Will82	3	0.99
1	0	Water	PR10	Will82	4	1.14
1	0	Water	PR10	Will82	5	1.64
1	0	E4	PR10	Will82	1	4.56
1	0	E4	PR10	Will82	2	1.68
1	0	E4	PR10	Will82	3	1.43
1	0	E4	PR10	Will82	4	2.55
1	0	E4	PR10	Will82	5	.
1	0	C1	PR10	Will82	1	0.78
1	0	C1	PR10	Will82	2	1.11
1	0	C1	PR10	Will82	3	0.78
1	0	C1	PR10	Will82	4	0.39
1	0	C1	PR10	Will82	5	1.57
1	0	MCP	PR10	Will82	1	1.34
1	0	MCP	PR10	Will82	2	1.08
1	0	MCP	PR10	Will82	3	1.39
1	0	MCP	PR10	Will82	4	1.05
1	0	MCP	PR10	Will82	5	.
1	0	Water	PR2	Will82	1	0.97
1	0	Water	PR2	Will82	2	2.43
1	0	Water	PR2	Will82	3	0.48
1	0	Water	PR2	Will82	4	0.88
1	0	Water	PR2	Will82	5	.
1	0	E4	PR2	Will82	1	2.51
1	0	E4	PR2	Will82	2	2.39
1	0	E4	PR2	Will82	3	1.57
1	0	E4	PR2	Will82	4	4.44
1	0	E4	PR2	Will82	5	.
1	0	C1	PR2	Will82	1	0.73
1	0	C1	PR2	Will82	2	0.59
1	0	C1	PR2	Will82	3	0.4
1	0	C1	PR2	Will82	4	0.48
1	0	C1	PR2	Will82	5	.
1	0	MCP	PR2	Will82	1	1.41
1	0	MCP	PR2	Will82	2	0.98
1	0	MCP	PR2	Will82	3	1.13
1	0	MCP	PR2	Will82	4	1.01
1	0	MCP	PR2	Will82	5	.
1	0	Water	ERF	Will82	1	1.14
1	0	Water	ERF	Will82	2	0.93
1	0	Water	ERF	Will82	3	1.28
1	0	Water	ERF	Will82	4	0.74
1	0	Water	ERF	Will82	5	.
1	0	E4	ERF	Will82	1	1.11
1	0	E4	ERF	Will82	2	0.92
1	0	E4	ERF	Will82	3	1.83
1	0	E4	ERF	Will82	4	1.44
1	0	E4	ERF	Will82	5	.
1	0	C1	ERF	Will82	1	0.01
1	0	C1	ERF	Will82	2	0.03
1	0	C1	ERF	Will82	3	0.03
1	0	C1	ERF	Will82	4	.
1	0	MCP	ERF	Will82	1	0.83
1	0	MCP	ERF	Will82	2	0.88
1	0	MCP	ERF	Will82	3	0.7
1	0	MCP	ERF	Will82	4	.
1	0	Water	CHS	Will82	1	0.7
1	0	Water	CHS	Will82	2	0.76
1	0	Water	CHS	Will82	3	1.37
1	0	Water	CHS	Will82	4	1.39
1	0	E4	CHS	Will82	1	2.73
1	0	E4	CHS	Will82	2	6.63
1	0	E4	CHS	Will82	3	2.71
1	0	E4	CHS	Will82	4	2.62
1	0	C1	CHS	Will82	2	0.39
1	0	C1	CHS	Will82	3	0.67
1	0	C1	CHS	Will82	4	0.42
1	0	C1	CHS	Will82	5	.
1	0	MCP	CHS	Will82	1	0.77
1	0	MCP	CHS	Will82	2	1.08
1	0	MCP	CHS	Will82	3	1.26
1	0	MCP	CHS	Will82	4	1.04
1	0	MCP	CHS	Will82	5	1.29
1	0	Water	Peroxi	Will82	1	0.66
1	0	Water	Peroxi	Will82	2	0.6
1	0	Water	Peroxi	Will82	3	1.71
1	0	Water	Peroxi	Will82	4	1.48
1	0	E4	Peroxi	Will82	1	8.17
1	0	E4	Peroxi	Will82	2	15.67
1	0	E4	Peroxi	Will82	3	4.82
1	0	E4	Peroxi	Will82	4	9.92
1	0	C1	Peroxi	Will82	2	0.51
1	0	C1	Peroxi	Will82	3	0.57
1	0	C1	Peroxi	Will82	4	0.43
1	0	C1	Peroxi	Will82	5	0.56
1	0	MCP	Peroxi	Will82	1	0.61
1	0	MCP	Peroxi	Will82	2	0.56
1	0	MCP	Peroxi	Will82	3	0.66
1	0	MCP	Peroxi	Will82	4	0.98
1	0	MCP	Peroxi	Will82	5	0.65
1	0	Water	PR1	Will82	1	1.67
1	0	Water	PR1	Will82	2	1
1	0	Water	PR1	Will82	3	0.59
1	0	E4	PR1	Will82	1	8.17
1	0	E4	PR1	Will82	2	12.21
1	0	E4	PR1	Will82	3	10.2
1	0	C1	PR1	Will82	1	1.52
1	0	C1	PR1	Will82	2	3.14
1	0	C1	PR1	Will82	3	1.77
1	0	MCP	PR1	Will82	1	1.91
1	0	MCP	PR1	Will82	2	1.75
1	0	MCP	PR1	Will82	3	1.38
1	0	Water	ACO	Will82	1	0.97
1	0	Water	ACO	Will82	2	1.17
1	0	Water	ACO	Will82	3	0.86
1	0	E4	ACO	Will82	1	2.6
1	0	E4	ACO	Will82	2	2.13
1	0	E4	ACO	Will82	3	2.73
1	0	C1	ACO	Will82	1	1.01
1	0	C1	ACO	Will82	2	0.74
1	0	C1	ACO	Will82	3	1.26
1	0	MCP	ACO	Will82	1	0.84
1	0	MCP	ACO	Will82	2	1.15
1	0	MCP	ACO	Will82	3	0.55
2	0	Water	ACS	Will82	1	0.99
2	0	Water	ACS	Will82	2	1.74
2	0	Water	ACS	Will82	3	0.57
2	0	Water	ACS	Will82	4	.
2	0	E4	ACS	Will82	1	2.57
2	0	E4	ACS	Will82	2	3.43
2	0	E4	ACS	Will82	3	2.14
2	0	E4	ACS	Will82	4	2.5
2	0	C1	ACS	Will82	1	0.69
2	0	C1	ACS	Will82	2	1.04
2	0	C1	ACS	Will82	3	2.14
2	0	C1	ACS	Will82	4	2.23
2	0	MCP	ACS	Will82	1	0.71
2	0	MCP	ACS	Will82	2	1.96
2	0	MCP	ACS	Will82	3	0.93
2	0	MCP	ACS	Will82	4	.
2	0	Water	PR3	Will82	1	0.83
2	0	Water	PR3	Will82	2	0.79
2	0	Water	PR3	Will82	3	1.53
2	0	Water	PR3	Will82	4	.
2	0	E4	PR3	Will82	1	2.51
2	0	E4	PR3	Will82	2	2.2
2	0	E4	PR3	Will82	3	2.57
2	0	E4	PR3	Will82	4	1.49
2	0	C1	PR3	Will82	1	1
2	0	C1	PR3	Will82	2	1.04
2	0	C1	PR3	Will82	3	0.84
2	0	C1	PR3	Will82	4	.
2	0	MCP	PR3	Will82	1	0.5
2	0	MCP	PR3	Will82	2	0.84
2	0	MCP	PR3	Will82	3	0.36
2	0	MCP	PR3	Will82	4	.
2	0	Water	PR10	Will82	1	1.46
2	0	Water	PR10	Will82	2	1.17
2	0	Water	PR10	Will82	3	0.45
2	0	Water	PR10	Will82	4	1.32
2	0	E4	PR10	Will82	1	1.27
2	0	E4	PR10	Will82	2	0.9
2	0	E4	PR10	Will82	3	1.51
2	0	E4	PR10	Will82	4	0.88
2	0	C1	PR10	Will82	1	0.75
2	0	C1	PR10	Will82	2	0.57
2	0	C1	PR10	Will82	3	0.64
2	0	C1	PR10	Will82	4	0.93
2	0	MCP	PR10	Will82	1	0.95
2	0	MCP	PR10	Will82	2	1.1
2	0	MCP	PR10	Will82	3	1.18
2	0	MCP	PR10	Will82	4	1.03
2	0	Water	PR2	Will82	1	0.89
2	0	Water	PR2	Will82	2	0.68
2	0	Water	PR2	Will82	3	1.65
2	0	Water	PR2	Will82	4	.
2	0	E4	PR2	Will82	1	3.48
2	0	E4	PR2	Will82	2	4.26
2	0	E4	PR2	Will82	3	7.11
2	0	E4	PR2	Will82	4	.
2	0	C1	PR2	Will82	1	0.44
2	0	C1	PR2	Will82	2	0.38
2	0	C1	PR2	Will82	3	0.66
2	0	C1	PR2	Will82	4	.
2	0	MCP	PR2	Will82	1	0.44
2	0	MCP	PR2	Will82	2	0.48
2	0	MCP	PR2	Will82	3	1.6
2	0	MCP	PR2	Will82	4	.
2	0	Water	ERF	Will82	1	1.09
2	0	Water	ERF	Will82	2	1.57
2	0	Water	ERF	Will82	3	0.49
2	0	Water	ERF	Will82	4	1.16
2	0	E4	ERF	Will82	1	2.64
2	0	E4	ERF	Will82	2	2.43
2	0	E4	ERF	Will82	3	2.11
2	0	E4	ERF	Will82	4	1.84
2	0	C1	ERF	Will82	1	0.97
2	0	C1	ERF	Will82	2	1.35
2	0	C1	ERF	Will82	3	1.99
2	0	C1	ERF	Will82	4	0.59
2	0	MCP	ERF	Will82	1	1
2	0	MCP	ERF	Will82	2	1.64
2	0	MCP	ERF	Will82	3	0.68
2	0	MCP	ERF	Will82	4	1.06
2	0	Water	CHS	Will82	1	0.94
2	0	Water	CHS	Will82	2	1.46
2	0	Water	CHS	Will82	3	0.7
2	0	Water	CHS	Will82	4	1.03
2	0	E4	CHS	Will82	1	1.52
2	0	E4	CHS	Will82	2	0.48
2	0	E4	CHS	Will82	3	0.67
2	0	E4	CHS	Will82	4	0.66
2	0	C1	CHS	Will82	1	0.43
2	0	C1	CHS	Will82	2	0.48
2	0	C1	CHS	Will82	3	0.65
2	0	C1	CHS	Will82	4	0.72
2	0	MCP	CHS	Will82	1	0.82
2	0	MCP	CHS	Will82	2	1.74
2	0	MCP	CHS	Will82	3	1.25
2	0	MCP	CHS	Will82	4	0.52
2	0	Water	Peroxi	Will82	1	0.71
2	0	Water	Peroxi	Will82	2	1.53
2	0	Water	Peroxi	Will82	3	0.45
2	0	Water	Peroxi	Will82	4	2.08
2	0	E4	Peroxi	Will82	1	4.53
2	0	E4	Peroxi	Will82	2	6.06
2	0	E4	Peroxi	Will82	3	8
2	0	E4	Peroxi	Will82	4	8.28
2	0	C1	Peroxi	Will82	1	1.01
2	0	C1	Peroxi	Will82	2	0.21
2	0	C1	Peroxi	Will82	3	0.25
2	0	C1	Peroxi	Will82	4	0.51
2	0	MCP	Peroxi	Will82	1	0.39
2	0	MCP	Peroxi	Will82	2	0.75
2	0	MCP	Peroxi	Will82	3	0.78
2	0	MCP	Peroxi	Will82	4	0.78
2	0	Water	PR1	Will82	1	1.04
2	0	Water	PR1	Will82	2	1.35
2	0	Water	PR1	Will82	3	0.71
2	0	E4	PR1	Will82	1	1.11
2	0	E4	PR1	Will82	2	1.19
2	0	E4	PR1	Will82	3	2.73
2	0	E4	PR1	Will82	4	2.22
2	0	C1	PR1	Will82	1	0.47
2	0	C1	PR1	Will82	2	1.84
2	0	C1	PR1	Will82	3	.
2	0	C1	PR1	Will82	4	1.07
2	0	MCP	PR1	Will82	1	0.47
2	0	MCP	PR1	Will82	2	.
2	0	MCP	PR1	Will82	3	0.48
2	0	MCP	PR1	Will82	4	0.69
2	0	Water	ACO	Will82	1	0.91
2	0	Water	ACO	Will82	2	1.06
2	0	Water	ACO	Will82	3	1.04
2	0	Water	ACO	Will82	4	.
2	0	E4	ACO	Will82	1	1.58
2	0	E4	ACO	Will82	2	1.52
2	0	E4	ACO	Will82	3	1.57
2	0	E4	ACO	Will82	4	1.68
2	0	C1	ACO	Will82	1	0.71
2	0	C1	ACO	Will82	2	0.82
2	0	C1	ACO	Will82	3	1.29
2	0	C1	ACO	Will82	4	1.27
2	0	MCP	ACO	Will82	1	0.38
2	0	MCP	ACO	Will82	2	0.67
2	0	MCP	ACO	Will82	3	0.59
2	0	MCP	ACO	Will82	4	.

## Sheet: Figure 6
Effect of chemical treatments on the expression of soybean defense-related genes in the resistant cultivar MN1606 2 and 4days post Fv inoculation
Run	Time	Treatment	Gene	Cultivar	Rep	Fold change
1	2	Water	ACS	MN1606	1	0.9
1	2	Water	ACS	MN1606	2	1.56			Gene: ACS= 1-aminocyclopropane-1-carboxylic acid synthase, PR3=Chitinase class I
1	2	Water	ACS	MN1606	3	0.71			PR1=PR1a precursor antimicrobial protein, PR2= β-1,3-Endoglucanase,
1	2	Water	ACS	MN1606	4	.			PR10=Intercellular pathogenesis-related, ERF= Ethylene response factor 1, CHS=Chalcone synthase, peroxi=Basic peroxidase
1	2	E4	ACS	MN1606	1	4.26
1	2	E4	ACS	MN1606	2	5.62
1	2	E4	ACS	MN1606	3	5.24			Treatment: water, E4= Ethephon 4mM
1	2	E4	ACS	MN1606	4	6.68			MCP= 1-Methylecyclopropene, C1=chobal chloride 1mM
1	2	C1	ACS	MN1606	1	0.66
1	2	C1	ACS	MN1606	2	0.62
1	2	C1	ACS	MN1606	3	0.62
1	2	C1	ACS	MN1606	4	.
1	2	MCP	ACS	MN1606	1	.
1	2	MCP	ACS	MN1606	2	.
1	2	MCP	ACS	MN1606	3	.
1	2	MCP	ACS	MN1606	4	.
1	2	Water	PR3	MN1606	1	1.11
1	2	Water	PR3	MN1606	2	0.87
1	2	Water	PR3	MN1606	3	0.75
1	2	Water	PR3	MN1606	4	1.36
1	2	E4	PR3	MN1606	1	4.72
1	2	E4	PR3	MN1606	2	2.99
1	2	E4	PR3	MN1606	3	2.93
1	2	E4	PR3	MN1606	4	5.54
1	2	C1	PR3	MN1606	1	0.81
1	2	C1	PR3	MN1606	2	0.45
1	2	C1	PR3	MN1606	3	0.59
1	2	C1	PR3	MN1606	4	.
1	2	MCP	PR3	MN1606	1	1.13
1	2	MCP	PR3	MN1606	2	1.24
1	2	MCP	PR3	MN1606	3	0.99
1	2	MCP	PR3	MN1606	4	0.87
1	2	Water	PR10	MN1606	1	0.67
1	2	Water	PR10	MN1606	2	0.9
1	2	Water	PR10	MN1606	3	1.26
1	2	Water	PR10	MN1606	4	1.35
1	2	E4	PR10	MN1606	1	5.58
1	2	E4	PR10	MN1606	2	4.79
1	2	E4	PR10	MN1606	3	3.43
1	2	E4	PR10	MN1606	4	5.21
1	2	C1	PR10	MN1606	1	0.59
1	2	C1	PR10	MN1606	2	0.49
1	2	C1	PR10	MN1606	3	0.6
1	2	C1	PR10	MN1606	4	.
1	2	MCP	PR10	MN1606	1	1.33
1	2	MCP	PR10	MN1606	2	1.2
1	2	MCP	PR10	MN1606	3	0.6
1	2	MCP	PR10	MN1606	4	1.77
1	2	Water	PR2	MN1606	1	1.03
1	2	Water	PR2	MN1606	2	1.17
1	2	Water	PR2	MN1606	3	0.83
1	2	Water	PR2	MN1606	4	.
1	2	E4	PR2	MN1606	1	1.09
1	2	E4	PR2	MN1606	2	3.41
1	2	E4	PR2	MN1606	3	2.28
1	2	E4	PR2	MN1606	4	4.35
1	2	C1	PR2	MN1606	1	0.9
1	2	C1	PR2	MN1606	2	0.82
1	2	C1	PR2	MN1606	3	0.8
1	2	C1	PR2	MN1606	4	.
1	2	MCP	PR2	MN1606	1	0.96
1	2	MCP	PR2	MN1606	2	0.86
1	2	MCP	PR2	MN1606	3	0.82
1	2	MCP	PR2	MN1606	4	.
1	2	Water	ERF	MN1606	1	0.6
1	2	Water	ERF	MN1606	2	0.81
1	2	Water	ERF	MN1606	3	2.07
1	2	E4	ERF	MN1606	1	0.87
1	2	E4	ERF	MN1606	2	2.07
1	2	E4	ERF	MN1606	3	1.27
1	2	C1	ERF	MN1606	1	0.78
1	2	C1	ERF	MN1606	2	0.65
1	2	C1	ERF	MN1606	3	0.74
1	2	MCP	ERF	MN1606	1	0.4
1	2	MCP	ERF	MN1606	2	0.55
1	2	MCP	ERF	MN1606	3	0.65
1	2	Water	CHS	MN1606	1	0.91
1	2	Water	CHS	MN1606	2	0.82
1	2	Water	CHS	MN1606	3	0.93
1	2	Water	CHS	MN1606	4	1.45
1	2	E4	CHS	MN1606	1	4.96
1	2	E4	CHS	MN1606	2	2.04
1	2	E4	CHS	MN1606	3	2.22
1	2	E4	CHS	MN1606	4	2.22
1	2	C1	CHS	MN1606	1	0.9
1	2	C1	CHS	MN1606	2	0.99
1	2	C1	CHS	MN1606	3	0.47
1	2	C1	CHS	MN1606	4	1.11
1	2	MCP	CHS	MN1606	1	0.61
1	2	MCP	CHS	MN1606	2	0.65
1	2	MCP	CHS	MN1606	3	0.74
1	2	MCP	CHS	MN1606	4	0.77
1	2	Water	Peroxi	MN1606	1	0.99
1	2	Water	Peroxi	MN1606	2	0.75
1	2	Water	Peroxi	MN1606	3	1.41
1	2	Water	Peroxi	MN1606	4	0.95
1	2	E4	Peroxi	MN1606	1	9.65
1	2	E4	Peroxi	MN1606	2	6.45
1	2	E4	Peroxi	MN1606	3	8.69
1	2	E4	Peroxi	MN1606	4	9.78
1	2	C1	Peroxi	MN1606	1	0.88
1	2	C1	Peroxi	MN1606	2	0.87
1	2	C1	Peroxi	MN1606	3	0.5
1	2	C1	Peroxi	MN1606	4	0.5
1	2	MCP	Peroxi	MN1606	1	0.04
1	2	MCP	Peroxi	MN1606	2	0.03
1	2	MCP	Peroxi	MN1606	3	0.02
1	2	MCP	Peroxi	MN1606	4	0.04
1	2	Water	PR1	MN1606	1	0.36
1	2	Water	PR1	MN1606	2	2.6
1	2	Water	PR1	MN1606	3	0.61
1	2	Water	PR1	MN1606	4	1.42
1	2	E4	PR1	MN1606	1	5.21
1	2	E4	PR1	MN1606	2	6.23
1	2	E4	PR1	MN1606	3	3.1
1	2	E4	PR1	MN1606	4	12.21
1	2	C1	PR1	MN1606	1	1.08
1	2	C1	PR1	MN1606	2	0.38
1	2	C1	PR1	MN1606	3	0.5
1	2	C1	PR1	MN1606	4	.
1	2	MCP	PR1	MN1606	1	1.68
1	2	MCP	PR1	MN1606	2	2.07
1	2	MCP	PR1	MN1606	3	1.25
1	2	Water	ACO	MN1606	1	0.86
1	2	Water	ACO	MN1606	2	0.8
1	2	Water	ACO	MN1606	3	1.44
1	2	E4	ACO	MN1606	1	3.16
1	2	E4	ACO	MN1606	2	1.69
1	2	E4	ACO	MN1606	3	4.59
1	2	C1	ACO	MN1606	1	0.45
1	2	C1	ACO	MN1606	2	0.39
1	2	C1	ACO	MN1606	3	0.73
1	2	MCP	ACO	MN1606	1	1.26
1	2	MCP	ACO	MN1606	2	0.56
1	2	MCP	ACO	MN1606	3	1.14
1	4	Water	ACS	MN1606	1	1.04
1	4	Water	ACS	MN1606	2	0.88
1	4	Water	ACS	MN1606	3	0.78
1	4	Water	ACS	MN1606	4	1.38
1	4	E4	ACS	MN1606	1	1.38
1	4	E4	ACS	MN1606	2	1.71
1	4	E4	ACS	MN1606	3	4.08
1	4	E4	ACS	MN1606	4	3.86
1	4	C1	ACS	MN1606	1	0.72
1	4	C1	ACS	MN1606	2	1.04
1	4	C1	ACS	MN1606	3	0.26
1	4	C1	ACS	MN1606	4	2.28
1	4	MCP	ACS	MN1606	1	2.28
1	4	MCP	ACS	MN1606	2	4.23
1	4	MCP	ACS	MN1606	3	3.2
1	4	MCP	ACS	MN1606	4	.
1	4	Water	PR3	MN1606	1	0.87
1	4	Water	PR3	MN1606	2	1.02
1	4	Water	PR3	MN1606	3	0.93
1	4	Water	PR3	MN1606	4	1.2
1	4	E4	PR3	MN1606	1	1.77
1	4	E4	PR3	MN1606	2	1.8
1	4	E4	PR3	MN1606	3	1.58
1	4	E4	PR3	MN1606	4	3.03
1	4	C1	PR3	MN1606	1	0.47
1	4	C1	PR3	MN1606	2	1.04
1	4	C1	PR3	MN1606	3	0.86
1	4	C1	PR3	MN1606	4	.
1	4	MCP	PR3	MN1606	1	0.39
1	4	MCP	PR3	MN1606	2	0.38
1	4	MCP	PR3	MN1606	3	0.16
1	4	MCP	PR3	MN1606	4	0.25
1	4	Water	PR10	MN1606	1	0.99
1	4	Water	PR10	MN1606	2	0.95
1	4	Water	PR10	MN1606	3	1.21
1	4	Water	PR10	MN1606	4	0.88
1	4	E4	PR10	MN1606	1	1.56
1	4	E4	PR10	MN1606	2	1.36
1	4	E4	PR10	MN1606	3	1.4
1	4	E4	PR10	MN1606	4	2.66
1	4	C1	PR10	MN1606	1	0.95
1	4	C1	PR10	MN1606	2	0.75
1	4	C1	PR10	MN1606	3	0.87
1	4	C1	PR10	MN1606	4	.
1	4	MCP	PR10	MN1606	1	0.65
1	4	MCP	PR10	MN1606	2	1.06
1	4	MCP	PR10	MN1606	3	0.48
1	4	MCP	PR10	MN1606	4	0.65
1	4	Water	PR2	MN1606	1	0.44
1	4	Water	PR2	MN1606	2	1.16
1	4	Water	PR2	MN1606	3	2.01
1	4	Water	PR2	MN1606	4	0.97
1	4	E4	PR2	MN1606	1	2.93
1	4	E4	PR2	MN1606	2	1.51
1	4	E4	PR2	MN1606	3	1.14
1	4	E4	PR2	MN1606	4	1.15
1	4	C1	PR2	MN1606	1	0.74
1	4	C1	PR2	MN1606	2	1.08
1	4	C1	PR2	MN1606	3	2.95
1	4	C1	PR2	MN1606	4	1.99
1	4	MCP	PR2	MN1606	1	1.61
1	4	MCP	PR2	MN1606	2	1.25
1	4	MCP	PR2	MN1606	3	1.72
1	4	MCP	PR2	MN1606	4	.
1	4	Water	ERF	MN1606	1	0.95
1	4	Water	ERF	MN1606	2	0.98
1	4	Water	ERF	MN1606	3	1.07
1	4	E4	ERF	MN1606	1	1.17
1	4	E4	ERF	MN1606	2	0.95
1	4	E4	ERF	MN1606	3	0.89
1	4	C1	ERF	MN1606	1	1.55
1	4	C1	ERF	MN1606	2	1.89
1	4	C1	ERF	MN1606	3	2.62
1	4	MCP	ERF	MN1606	1	0.72
1	4	MCP	ERF	MN1606	2	1.12
1	4	MCP	ERF	MN1606	3	1.78
1	4	Water	CHS	MN1606	1	0.9
1	4	Water	CHS	MN1606	2	1.14
1	4	Water	CHS	MN1606	3	0.99
1	4	Water	CHS	MN1606	4	0.99
1	4	E4	CHS	MN1606	1	1.34
1	4	E4	CHS	MN1606	2	2.79
1	4	E4	CHS	MN1606	3	2.83
1	4	E4	CHS	MN1606	4	2.23
1	4	C1	CHS	MN1606	1	1.82
1	4	C1	CHS	MN1606	2	1.69
1	4	C1	CHS	MN1606	3	1.85
1	4	C1	CHS	MN1606	4	1.62
1	4	MCP	CHS	MN1606	1	1.75
1	4	MCP	CHS	MN1606	2	2.38
1	4	MCP	CHS	MN1606	3	1.93
1	4	MCP	CHS	MN1606	4	1.31
1	4	Water	Peroxi	MN1606	1	1.01
1	4	Water	Peroxi	MN1606	2	1.01
1	4	Water	Peroxi	MN1606	3	0.6
1	4	Water	Peroxi	MN1606	4	1.65
1	4	E4	Peroxi	MN1606	1	1.42
1	4	E4	Peroxi	MN1606	2	4.5
1	4	E4	Peroxi	MN1606	3	4.86
1	4	E4	Peroxi	MN1606	4	8.51
1	4	C1	Peroxi	MN1606	1	0.65
1	4	C1	Peroxi	MN1606	2	0.24
1	4	C1	Peroxi	MN1606	3	1.96
1	4	C1	Peroxi	MN1606	4	1.21
1	4	MCP	Peroxi	MN1606	1	0.11
1	4	MCP	Peroxi	MN1606	2	0.18
1	4	MCP	Peroxi	MN1606	3	0.1
1	4	MCP	Peroxi	MN1606	4	0.78
1	4	Water	PR1	MN1606	1	1.28
1	4	Water	PR1	MN1606	2	2.33
1	4	Water	PR1	MN1606	4	0.54
1	4	Water	PR1	MN1606	5	0.62
1	4	E4	PR1	MN1606	1	2.07
1	4	E4	PR1	MN1606	2	1.65
1	4	E4	PR1	MN1606	3	3.78
1	4	E4	PR1	MN1606	4	.
1	4	C1	PR1	MN1606	1	0.44
1	4	C1	PR1	MN1606	2	0.37
1	4	C1	PR1	MN1606	3	2.64
1	4	C1	PR1	MN1606	4	2.68
1	4	MCP	PR1	MN1606	1	0.29
1	4	MCP	PR1	MN1606	2	0.13
1	4	MCP	PR1	MN1606	3	0.16
1	4	Water	ACO	MN1606	1	0.65
1	4	Water	ACO	MN1606	2	1.43
1	4	Water	ACO	MN1606	3	1.06
1	4	E4	ACO	MN1606	1	1.39
1	4	E4	ACO	MN1606	2	1.45
1	4	E4	ACO	MN1606	3	1.36
1	4	C1	ACO	MN1606	1	1.62
1	4	C1	ACO	MN1606	2	1.25
1	4	C1	ACO	MN1606	3	1.29
1	4	MCP	ACO	MN1606	1	5.31
1	4	MCP	ACO	MN1606	2	1.58
1	4	MCP	ACO	MN1606	3	3.71
2	2	Water	ACS	MN1606	1	0.91
2	2	Water	ACS	MN1606	2	0.81
2	2	Water	ACS	MN1606	3	1.27
2	2	Water	ACS	MN1606	4	1.08
2	2	E4	ACS	MN1606	1	6.19
2	2	E4	ACS	MN1606	2	5.78
2	2	E4	ACS	MN1606	3	2.83
2	2	E4	ACS	MN1606	4	9.92
2	2	C1	ACS	MN1606	1	1.77
2	2	C1	ACS	MN1606	2	2.1
2	2	C1	ACS	MN1606	3	3.73
2	2	C1	ACS	MN1606	4	2.3
2	2	MCP	ACS	MN1606	1	2.79
2	2	MCP	ACS	MN1606	2	0.83
2	2	MCP	ACS	MN1606	3	0.78
2	2	MCP	ACS	MN1606	4	.
2	2	Water	PR3	MN1606	1	0.57
2	2	Water	PR3	MN1606	2	1.65
2	2	Water	PR3	MN1606	3	1.06
2	2	Water	PR3	MN1606	4	.
2	2	E4	PR3	MN1606	1	1.55
2	2	E4	PR3	MN1606	2	2.36
2	2	E4	PR3	MN1606	3	2.79
2	2	E4	PR3	MN1606	4	.
2	2	C1	PR3	MN1606	1	0.59
2	2	C1	PR3	MN1606	2	1.2
2	2	C1	PR3	MN1606	3	1.16
2	2	C1	PR3	MN1606	4	.
2	2	MCP	PR3	MN1606	1	2.06
2	2	MCP	PR3	MN1606	2	1.53
2	2	MCP	PR3	MN1606	3	1.8
2	2	MCP	PR3	MN1606	4	1.66
2	2	Water	PR10	MN1606	1	0.9
2	2	Water	PR10	MN1606	2	1.72
2	2	Water	PR10	MN1606	3	0.97
2	2	Water	PR10	MN1606	4	0.68
2	2	E4	PR10	MN1606	1	2.57
2	2	E4	PR10	MN1606	2	4.56
2	2	E4	PR10	MN1606	3	3.25
2	2	E4	PR10	MN1606	4	5.03
2	2	C1	PR10	MN1606	1	0.52
2	2	C1	PR10	MN1606	2	1.04
2	2	C1	PR10	MN1606	3	1.39
2	2	C1	PR10	MN1606	4	0.78
2	2	MCP	PR10	MN1606	1	1.4
2	2	MCP	PR10	MN1606	2	0.87
2	2	MCP	PR10	MN1606	3	0.7
2	2	MCP	PR10	MN1606	4	1.13
2	2	Water	PR2	MN1606	1	0.9
2	2	Water	PR2	MN1606	2	1.06
2	2	Water	PR2	MN1606	3	1.05
2	2	Water	PR2	MN1606	4	.
2	2	E4	PR2	MN1606	1	1.34
2	2	E4	PR2	MN1606	2	2.38
2	2	E4	PR2	MN1606	3	4.44
2	2	E4	PR2	MN1606	4	1.67
2	2	C1	PR2	MN1606	1	0.18
2	2	C1	PR2	MN1606	2	0.17
2	2	C1	PR2	MN1606	3	0.22
2	2	C1	PR2	MN1606	4	0.48
2	2	MCP	PR2	MN1606	1	1.53
2	2	MCP	PR2	MN1606	2	1.69
2	2	MCP	PR2	MN1606	3	0.97
2	2	MCP	PR2	MN1606	4	0.71
2	2	Water	ERF	MN1606	1	0.66
2	2	Water	ERF	MN1606	2	1.06
2	2	Water	ERF	MN1606	3	1.61
2	2	Water	ERF	MN1606	4	0.88
2	2	E4	ERF	MN1606	1	1.52
2	2	E4	ERF	MN1606	2	1.31
2	2	E4	ERF	MN1606	3	1.21
2	2	E4	ERF	MN1606	4	2.07
2	2	C1	ERF	MN1606	1	0.81
2	2	C1	ERF	MN1606	2	1.56
2	2	C1	ERF	MN1606	3	1.47
2	2	C1	ERF	MN1606	4	.
2	2	MCP	ERF	MN1606	1	0.78
2	2	MCP	ERF	MN1606	2	0.36
2	2	MCP	ERF	MN1606	3	0.49
2	2	MCP	ERF	MN1606	4	0.49
2	2	Water	CHS	MN1606	1	0.83
2	2	Water	CHS	MN1606	2	1.38
2	2	Water	CHS	MN1606	3	0.87
2	2	Water	CHS	MN1606	4	.
2	2	E4	CHS	MN1606	1	3.21
2	2	E4	CHS	MN1606	2	3.52
2	2	E4	CHS	MN1606	3	2.26
2	2	E4	CHS	MN1606	4	5.22
2	2	C1	CHS	MN1606	1	0.48
2	2	C1	CHS	MN1606	2	1.43
2	2	C1	CHS	MN1606	3	1.28
2	2	C1	CHS	MN1606	4	0.63
2	2	MCP	CHS	MN1606	1	2.59
2	2	MCP	CHS	MN1606	2	1.63
2	2	MCP	CHS	MN1606	3	0.91
2	2	MCP	CHS	MN1606	4	0.35
2	2	Water	Peroxi	MN1606	1	1.02
2	2	Water	Peroxi	MN1606	2	1.05
2	2	Water	Peroxi	MN1606	3	0.93
2	2	Water	Peroxi	MN1606	4	.
2	2	E4	Peroxi	MN1606	1	12.91
2	2	E4	Peroxi	MN1606	2	12.38
2	2	E4	Peroxi	MN1606	3	17.39
2	2	E4	Peroxi	MN1606	4	32.22
2	2	C1	Peroxi	MN1606	1	0.37
2	2	C1	Peroxi	MN1606	2	0.52
2	2	C1	Peroxi	MN1606	3	0.6
2	2	C1	Peroxi	MN1606	4	0.4
2	2	MCP	Peroxi	MN1606	1	1.88
2	2	MCP	Peroxi	MN1606	2	1.54
2	2	MCP	Peroxi	MN1606	3	0.91
2	2	MCP	Peroxi	MN1606	4	0.67
2	2	Water	PR1	MN1606	1	0.4
2	2	Water	PR1	MN1606	2	1.73
2	2	Water	PR1	MN1606	3	1.06
2	2	Water	PR1	MN1606	4	1.36
2	2	E4	PR1	MN1606	1	26.35
2	2	E4	PR1	MN1606	2	29.65
2	2	E4	PR1	MN1606	3	34.3
2	2	E4	PR1	MN1606	4	58.08
2	2	C1	PR1	MN1606	1	0.59
2	2	C1	PR1	MN1606	2	0.88
2	2	C1	PR1	MN1606	3	1.24
2	2	C1	PR1	MN1606	4	0.32
2	2	MCP	PR1	MN1606	1	4.79
2	2	MCP	PR1	MN1606	2	1.06
2	2	MCP	PR1	MN1606	3	1.08
2	2	MCP	PR1	MN1606	4	1.23
2	2	Water	ACO	MN1606	1	0.72
2	2	Water	ACO	MN1606	2	0.2
2	2	Water	ACO	MN1606	3	1.99
2	2	Water	ACO	MN1606	4	3.39
2	2	E4	ACO	MN1606	1	4.14
2	2	E4	ACO	MN1606	2	6.96
2	2	E4	ACO	MN1606	3	6.15
2	2	E4	ACO	MN1606	4	.
2	2	C1	ACO	MN1606	1	2.91
2	2	C1	ACO	MN1606	2	1.97
2	2	C1	ACO	MN1606	3	2.41
2	2	C1	ACO	MN1606	4	1.74
2	2	MCP	ACO	MN1606	1	4.17
2	2	MCP	ACO	MN1606	2	4.79
2	2	MCP	ACO	MN1606	3	6.28
2	2	MCP	ACO	MN1606	4	6.11
2	4	Water	ACS	MN1606	1	1.02
2	4	Water	ACS	MN1606	2	1.06
2	4	Water	ACS	MN1606	3	0.86
2	4	Water	ACS	MN1606	4	1.06
2	4	E4	ACS	MN1606	1	4.23
2	4	E4	ACS	MN1606	2	3.48
2	4	E4	ACS	MN1606	3	2
2	4	E4	ACS	MN1606	4	1.08
2	4	C1	ACS	MN1606	1	0.65
2	4	C1	ACS	MN1606	2	0.37
2	4	C1	ACS	MN1606	3	1.37
2	4	C1	ACS	MN1606	4	1.44
2	4	MCP	ACS	MN1606	1	2.41
2	4	MCP	ACS	MN1606	2	4.06
2	4	MCP	ACS	MN1606	3	1.34
2	4	MCP	ACS	MN1606	4	4.76
2	4	Water	PR3	MN1606	1	0.86
2	4	Water	PR3	MN1606	2	1.88
2	4	Water	PR3	MN1606	3	1.06
2	4	Water	PR3	MN1606	4	0.63
2	4	E4	PR3	MN1606	1	1.13
2	4	E4	PR3	MN1606	2	1.43
2	4	E4	PR3	MN1606	3	2.06
2	4	E4	PR3	MN1606	4	2.87
2	4	C1	PR3	MN1606	1	0.45
2	4	C1	PR3	MN1606	2	0.52
2	4	C1	PR3	MN1606	3	0.77
2	4	C1	PR3	MN1606	4	.
2	4	MCP	PR3	MN1606	1	0.64
2	4	MCP	PR3	MN1606	2	1.14
2	4	MCP	PR3	MN1606	3	0.77
2	4	MCP	PR3	MN1606	4	0.66
2	4	Water	PR10	MN1606	1	0.85
2	4	Water	PR10	MN1606	2	1.53
2	4	Water	PR10	MN1606	3	1.53
2	4	Water	PR10	MN1606	4	0.5
2	4	E4	PR10	MN1606	1	1.51
2	4	E4	PR10	MN1606	2	.
2	4	E4	PR10	MN1606	3	1.79
2	4	E4	PR10	MN1606	4	1.21
2	4	C1	PR10	MN1606	1	0.38
2	4	C1	PR10	MN1606	2	0.92
2	4	C1	PR10	MN1606	3	0.37
2	4	C1	PR10	MN1606	4	1.39
2	4	MCP	PR10	MN1606	1	1.27
2	4	MCP	PR10	MN1606	2	1.49
2	4	MCP	PR10	MN1606	3	1.16
2	4	MCP	PR10	MN1606	4	0.92
2	4	Water	PR2	MN1606	1	0.39
2	4	Water	PR2	MN1606	2	1.85
2	4	Water	PR2	MN1606	3	1.87
2	4	Water	PR2	MN1606	4	0.74
2	4	E4	PR2	MN1606	1	6.11
2	4	E4	PR2	MN1606	2	16.34
2	4	E4	PR2	MN1606	3	9.32
2	4	E4	PR2	MN1606	4	19.97
2	4	C1	PR2	MN1606	1	0.95
2	4	C1	PR2	MN1606	2	2.97
2	4	C1	PR2	MN1606	3	3.92
2	4	C1	PR2	MN1606	4	2.35
2	4	MCP	PR2	MN1606	1	1.74
2	4	MCP	PR2	MN1606	2	1.59
2	4	MCP	PR2	MN1606	3	6.87
2	4	MCP	PR2	MN1606	4	1.39
2	4	Water	ERF	MN1606	1	1.21
2	4	Water	ERF	MN1606	2	0.91
2	4	Water	ERF	MN1606	3	0.91
2	4	Water	ERF	MN1606	4	.
2	4	E4	ERF	MN1606	1	3.2
2	4	E4	ERF	MN1606	2	1.79
2	4	E4	ERF	MN1606	3	1.01
2	4	E4	ERF	MN1606	4	0.86
2	4	C1	ERF	MN1606	1	0.66
2	4	C1	ERF	MN1606	2	0.4
2	4	C1	ERF	MN1606	3	0.71
2	4	C1	ERF	MN1606	4	0.42
2	4	MCP	ERF	MN1606	1	1.3
2	4	MCP	ERF	MN1606	2	0.74
2	4	MCP	ERF	MN1606	3	0.68
2	4	MCP	ERF	MN1606	4	0.84
2	4	Water	CHS	MN1606	1	1.64
2	4	Water	CHS	MN1606	2	0.71
2	4	Water	CHS	MN1606	3	0.84
2	4	Water	CHS	MN1606	4	1.04
2	4	E4	CHS	MN1606	1	0.89
2	4	E4	CHS	MN1606	2	0.54
2	4	E4	CHS	MN1606	3	0.77
2	4	E4	CHS	MN1606	4	0.69
2	4	C1	CHS	MN1606	1	0.38
2	4	C1	CHS	MN1606	2	0.78
2	4	C1	CHS	MN1606	3	0.25
2	4	C1	CHS	MN1606	4	0.81
2	4	MCP	CHS	MN1606	1	1.28
2	4	MCP	CHS	MN1606	2	0.58
2	4	MCP	CHS	MN1606	3	1.08
2	4	MCP	CHS	MN1606	4	0.36
2	4	Water	Peroxi	MN1606	1	0.85
2	4	Water	Peroxi	MN1606	2	1.72
2	4	Water	Peroxi	MN1606	3	1.17
2	4	Water	Peroxi	MN1606	4	0.58
2	4	E4	Peroxi	MN1606	1	3.18
2	4	E4	Peroxi	MN1606	2	2.83
2	4	E4	Peroxi	MN1606	3	3.29
2	4	E4	Peroxi	MN1606	4	4.06
2	4	C1	Peroxi	MN1606	1	0.26
2	4	C1	Peroxi	MN1606	2	1.04
2	4	C1	Peroxi	MN1606	3	0.13
2	4	C1	Peroxi	MN1606	4	0.89
2	4	MCP	Peroxi	MN1606	1	0.59
2	4	MCP	Peroxi	MN1606	2	0.26
2	4	MCP	Peroxi	MN1606	3	0.87
2	4	MCP	Peroxi	MN1606	4	0.34
2	4	Water	PR1	MN1606	1	0.49
2	4	Water	PR1	MN1606	2	1.22
2	4	Water	PR1	MN1606	3	1.64
2	4	Water	PR1	MN1606	4	0.99
2	4	E4	PR1	MN1606	1	7.84
2	4	E4	PR1	MN1606	2	5.94
2	4	E4	PR1	MN1606	3	21.26
2	4	E4	PR1	MN1606	4	6.73
2	4	C1	PR1	MN1606	1	0.63
2	4	C1	PR1	MN1606	2	0.81
2	4	C1	PR1	MN1606	3	0.71
2	4	C1	PR1	MN1606	4	0.79
2	4	MCP	PR1	MN1606	1	1.4
2	4	MCP	PR1	MN1606	2	0.91
2	4	MCP	PR1	MN1606	3	0.6
2	4	MCP	PR1	MN1606	4	0.72
2	4	Water	ACO	MN1606	1	0.35
2	4	Water	ACO	MN1606	2	1.51
2	4	Water	ACO	MN1606	3	1.65
2	4	Water	ACO	MN1606	4	1.13
2	4	E4	ACO	MN1606	1	4
2	4	E4	ACO	MN1606	2	3.29
2	4	E4	ACO	MN1606	3	4.96
2	4	E4	ACO	MN1606	4	9.38
2	4	C1	ACO	MN1606	1	1.48
2	4	C1	ACO	MN1606	2	1.59
2	4	C1	ACO	MN1606	3	1.23
2	4	C1	ACO	MN1606	4	.
2	4	MCP	ACO	MN1606	1	1.69
2	4	MCP	ACO	MN1606	2	1.99
2	4	MCP	ACO	MN1606	3	1.85
2	4	MCP	ACO	MN1606	4	.

## Sheet: Figure 7
Effect of chemical treatments on the expression of soybean defense-related genes in the susceptible cultivar Williams 82 2 and 4days post Fv inoculation
Run	Time	Treatment	Gene	Cultivar	Rep	Fold change
1	2	Water	ACS	Will82	1	0.84
1	2	Water	ACS	Will82	2	1.41
1	2	Water	ACS	Will82	3	0.84			Gene: ACS= 1-aminocyclopropane-1-carboxylic acid synthase, PR3=Chitinase class I
1	2	E4	ACS	Will82	1	1.39			PR1=PR1a precursor antimicrobial protein, PR2= β-1,3-Endoglucanase,
1	2	E4	ACS	Will82	2	1.65			PR10=Intercellular pathogenesis-related, ERF= Ethylene response factor 1, CHS=Chalcone synthase, peroxi=Basic peroxidase
1	2	E4	ACS	Will82	3	1.09
1	2	E4	ACS	Will82	4	1.16
1	2	C1	ACS	Will82	1	0.9			Treatment: water, E4= Ethephon 4mM
1	2	C1	ACS	Will82	2	0.31			MCP= 1-Methylecyclopropene, C1=chobal chloride 1mM
1	2	C1	ACS	Will82	3	0.67
1	2	MCP	ACS	Will82	1	0.91
1	2	MCP	ACS	Will82	2	0.71
1	2	MCP	ACS	Will82	3	0.83
1	2	Water	PR3	Will82	1	0.95
1	2	Water	PR3	Will82	2	1.34
1	2	Water	PR3	Will82	3	0.91
1	2	Water	PR3	Will82	4	0.87
1	2	E4	PR3	Will82	1	1.29
1	2	E4	PR3	Will82	2	1.33
1	2	E4	PR3	Will82	3	1.67
1	2	E4	PR3	Will82	4	.
1	2	C1	PR3	Will82	1	0.63
1	2	C1	PR3	Will82	2	0.53
1	2	C1	PR3	Will82	3	1.65
1	2	C1	PR3	Will82	4	.
1	2	MCP	PR3	Will82	1	.
1	2	MCP	PR3	Will82	2	.
1	2	MCP	PR3	Will82	3	.
1	2	MCP	PR3	Will82	4	.
1	2	MCP	PR3	Will82	5	.
1	2	Water	PR10	Will82	1	0.62
1	2	Water	PR10	Will82	2	1.32
1	2	Water	PR10	Will82	3	1.1
1	2	Water	PR10	Will82	4	1.12
1	2	E4	PR10	Will82	1	2.08
1	2	E4	PR10	Will82	2	2.75
1	2	E4	PR10	Will82	3	2.83
1	2	E4	PR10	Will82	4	.
1	2	C1	PR10	Will82	1	0.64
1	2	C1	PR10	Will82	2	0.71
1	2	C1	PR10	Will82	3	0.55
1	2	C1	PR10	Will82	4	0.68
1	2	MCP	PR10	Will82	1	.
1	2	MCP	PR10	Will82	2	.
1	2	MCP	PR10	Will82	3	.
1	2	MCP	PR10	Will82	4	.
1	2	MCP	PR10	Will82	5	.
1	2	Water	PR2	Will82	1	3.46
1	2	Water	PR2	Will82	2	0.44
1	2	Water	PR2	Will82	3	1.52
1	2	Water	PR2	Will82	4	0.44
1	2	E4	PR2	Will82	1	41.64
1	2	E4	PR2	Will82	2	25.28
1	2	E4	PR2	Will82	3	4.47
1	2	E4	PR2	Will82	4	5.74
1	2	C1	PR2	Will82	1	2.2
1	2	C1	PR2	Will82	2	1.96
1	2	C1	PR2	Will82	3	7.36
1	2	C1	PR2	Will82	4	.
1	2	MCP	PR2	Will82	1	.
1	2	MCP	PR2	Will82	2	.
1	2	MCP	PR2	Will82	3	.
1	2	MCP	PR2	Will82	4	.
1	2	MCP	PR2	Will82	5	.
1	2	Water	ERF	Will82	1	0.69
1	2	Water	ERF	Will82	2	1.19
1	2	Water	ERF	Will82	3	1.31
1	2	Water	ERF	Will82	4	0.93
1	2	E4	ERF	Will82	1	3.23
1	2	E4	ERF	Will82	2	2.62
1	2	E4	ERF	Will82	3	2.28
1	2	E4	ERF	Will82	4	.
1	2	C1	ERF	Will82	1	0.1
1	2	C1	ERF	Will82	2	0.08
1	2	C1	ERF	Will82	3	0.2
1	2	C1	ERF	Will82	4	.
1	2	MCP	ERF	Will82	1	.
1	2	MCP	ERF	Will82	2	.
1	2	MCP	ERF	Will82	3	.
1	2	MCP	ERF	Will82	4	.
1	2	MCP	ERF	Will82	5	.
1	2	Water	CHS	Will82	1	0.61
1	2	Water	CHS	Will82	2	1.41
1	2	Water	CHS	Will82	3	1.23
1	2	Water	CHS	Will82	4	0.94
1	2	E4	CHS	Will82	1	1.89
1	2	E4	CHS	Will82	2	5.68
1	2	E4	CHS	Will82	3	2.11
1	2	E4	CHS	Will82	4	2.56
1	2	C1	CHS	Will82	1	0.98
1	2	C1	CHS	Will82	2	0.93
1	2	C1	CHS	Will82	3	0.63
1	2	C1	CHS	Will82	4	.
1	2	MCP	CHS	Will82	1	.
1	2	MCP	CHS	Will82	2	.
1	2	MCP	CHS	Will82	3	.
1	2	MCP	CHS	Will82	4	.
1	2	MCP	CHS	Will82	5	.
1	2	Water	Peroxi	Will82	1	0.66
1	2	Water	Peroxi	Will82	2	1.09
1	2	Water	Peroxi	Will82	3	1.47
1	2	Water	Peroxi	Will82	4	0.92
1	2	E4	Peroxi	Will82	1	36.25
1	2	E4	Peroxi	Will82	2	41.07
1	2	E4	Peroxi	Will82	3	24.42
1	2	E4	Peroxi	Will82	4	37.27
1	2	C1	Peroxi	Will82	1	2.83
1	2	C1	Peroxi	Will82	2	2.53
1	2	C1	Peroxi	Will82	3	2.87
1	2	C1	Peroxi	Will82	4	8.17
1	2	MCP	Peroxi	Will82	1	.
1	2	MCP	Peroxi	Will82	2	.
1	2	MCP	Peroxi	Will82	3	.
1	2	MCP	Peroxi	Will82	4	.
1	2	MCP	Peroxi	Will82	5	.
1	2	Water	PR1	Will82	1	0.96
1	2	Water	PR1	Will82	2	1.27
1	2	Water	PR1	Will82	3	0.82
1	2	E4	PR1	Will82	1	6.92
1	2	E4	PR1	Will82	2	2.89
1	2	E4	PR1	Will82	3	3.53
1	2	C1	PR1	Will82	1	2.25
1	2	C1	PR1	Will82	2	1.64
1	2	C1	PR1	Will82	3	.
1	2	MCP	PR1	Will82	1	.
1	2	MCP	PR1	Will82	2	.
1	2	MCP	PR1	Will82	3	.
1	2	Water	ACO	Will82	1	0.75
1	2	Water	ACO	Will82	2	1.2
1	2	Water	ACO	Will82	3	1.1
1	2	E4	ACO	Will82	1	2.19
1	2	E4	ACO	Will82	2	2.36
1	2	E4	ACO	Will82	3	1.19
1	2	C1	ACO	Will82	1	1.18
1	2	C1	ACO	Will82	2	1
1	2	C1	ACO	Will82	3	2.41
1	2	MCP	ACO	Will82	1	.
1	2	MCP	ACO	Will82	2	.
1	2	MCP	ACO	Will82	3	.
1	4	Water	ACS	Will82	1	1.24
1	4	Water	ACS	Will82	2	0.71
1	4	Water	ACS	Will82	3	0.68
1	4	Water	ACS	Will82	4	1.67
1	4	E4	ACS	Will82	1	0.88
1	4	E4	ACS	Will82	2	1.01
1	4	E4	ACS	Will82	3	1.24
1	4	C1	ACS	Will82	1	0.9
1	4	C1	ACS	Will82	2	0.97
1	4	C1	ACS	Will82	3	0.65
1	4	MCP	ACS	Will82	1	.
1	4	MCP	ACS	Will82	2	.
1	4	MCP	ACS	Will82	3	.
1	4	MCP	ACS	Will82	4	.
1	4	MCP	ACS	Will82	5	.
1	4	Water	PR3	Will82	1	0.76
1	4	Water	PR3	Will82	2	1.89
1	4	Water	PR3	Will82	3	0.59
1	4	Water	PR3	Will82	4	1.18
1	4	E4	PR3	Will82	1	0.78
1	4	E4	PR3	Will82	2	1.36
1	4	E4	PR3	Will82	3	0.73
1	4	E4	PR3	Will82	4	1.27
1	4	C1	PR3	Will82	1	1.29
1	4	C1	PR3	Will82	2	1.77
1	4	C1	PR3	Will82	3	0.94
1	4	C1	PR3	Will82	4	1.82
1	4	MCP	PR3	Will82	1	.
1	4	MCP	PR3	Will82	2	.
1	4	MCP	PR3	Will82	3	.
1	4	MCP	PR3	Will82	4	.
1	4	MCP	PR3	Will82	5	.
1	4	Water	PR10	Will82	1	0.88
1	4	Water	PR10	Will82	2	1.29
1	4	Water	PR10	Will82	3	0.61
1	4	Water	PR10	Will82	4	1.44
1	4	E4	PR10	Will82	1	1.34
1	4	E4	PR10	Will82	2	1.24
1	4	E4	PR10	Will82	3	1.84
1	4	E4	PR10	Will82	4	.
1	4	C1	PR10	Will82	1	0.89
1	4	C1	PR10	Will82	2	1.17
1	4	C1	PR10	Will82	3	1.39
1	4	C1	PR10	Will82	4	0.83
1	4	MCP	PR10	Will82	1	.
1	4	MCP	PR10	Will82	2	.
1	4	MCP	PR10	Will82	3	.
1	4	MCP	PR10	Will82	4	.
1	4	MCP	PR10	Will82	5	.
1	4	Water	PR2	Will82	1	0.94
1	4	Water	PR2	Will82	2	0.47
1	4	Water	PR2	Will82	3	0.94
1	4	Water	PR2	Will82	4	2.43
1	4	E4	PR2	Will82	1	14.12
1	4	E4	PR2	Will82	2	3.07
1	4	E4	PR2	Will82	3	9.06
1	4	E4	PR2	Will82	4	.
1	4	C1	PR2	Will82	1	0.49
1	4	C1	PR2	Will82	2	0.41
1	4	C1	PR2	Will82	3	2.93
1	4	C1	PR2	Will82	4	2.03
1	4	MCP	PR2	Will82	1	.
1	4	MCP	PR2	Will82	2	.
1	4	MCP	PR2	Will82	3	.
1	4	MCP	PR2	Will82	4	.
1	4	MCP	PR2	Will82	5	.
1	4	Water	ERF	Will82	1	1.21
1	4	Water	ERF	Will82	2	0.9
1	4	Water	ERF	Will82	3	0.92
1	4	Water	ERF	Will82	4	.
1	4	E4	ERF	Will82	1	2.6
1	4	E4	ERF	Will82	2	1.97
1	4	E4	ERF	Will82	3	1.97
1	4	E4	ERF	Will82	4	.
1	4	C1	ERF	Will82	1	0.41
1	4	C1	ERF	Will82	2	0.4
1	4	C1	ERF	Will82	3	0.44
1	4	C1	ERF	Will82	4	0.51
1	4	C1	ERF	Will82	5	0.24
1	4	MCP	ERF	Will82	1	.
1	4	MCP	ERF	Will82	2	.
1	4	MCP	ERF	Will82	3	.
1	4	MCP	ERF	Will82	4	.
1	4	MCP	ERF	Will82	5	.
1	4	Water	CHS	Will82	1	0.69
1	4	Water	CHS	Will82	2	0.95
1	4	Water	CHS	Will82	3	2.45
1	4	Water	CHS	Will82	4	0.63
1	4	E4	CHS	Will82	1	1.58
1	4	E4	CHS	Will82	2	0.9
1	4	E4	CHS	Will82	3	0.46
1	4	E4	CHS	Will82	4	1
1	4	C1	CHS	Will82	1	1
1	4	C1	CHS	Will82	2	1.51
1	4	C1	CHS	Will82	3	0.66
1	4	C1	CHS	Will82	4	0.85
1	4	MCP	CHS	Will82	1	.
1	4	MCP	CHS	Will82	2	.
1	4	MCP	CHS	Will82	3	.
1	4	MCP	CHS	Will82	4	.
1	4	MCP	CHS	Will82	5	.
1	4	Water	Peroxi	Will82	1	0.64
1	4	Water	Peroxi	Will82	2	0.94
1	4	Water	Peroxi	Will82	3	1.45
1	4	Water	Peroxi	Will82	4	1.14
1	4	E4	Peroxi	Will82	1	3.05
1	4	E4	Peroxi	Will82	2	2.01
1	4	E4	Peroxi	Will82	3	2.83
1	4	E4	Peroxi	Will82	4	1.59
1	4	C1	Peroxi	Will82	1	2.36
1	4	C1	Peroxi	Will82	2	2.68
1	4	C1	Peroxi	Will82	3	2.99
1	4	C1	Peroxi	Will82	4	0.73
1	4	MCP	Peroxi	Will82	1	.
1	4	MCP	Peroxi	Will82	2	.
1	4	MCP	Peroxi	Will82	3	.
1	4	MCP	Peroxi	Will82	4	.
1	4	MCP	Peroxi	Will82	5	.
1	4	Water	PR1	Will82	1	0.57
1	4	Water	PR1	Will82	2	1.41
1	4	Water	PR1	Will82	3	1.58
1	4	Water	PR1	Will82	4	1.33
1	4	Water	PR1	Will82	5	0.59
1	4	E4	PR1	Will82	1	0.7
1	4	E4	PR1	Will82	2	2.35
1	4	E4	PR1	Will82	3	0.91
1	4	E4	PR1	Will82	4	1.02
1	4	E4	PR1	Will82	5	.
1	4	C1	PR1	Will82	1	2.23
1	4	C1	PR1	Will82	2	2.23
1	4	C1	PR1	Will82	3	2.11
1	4	C1	PR1	Will82	4	2.66
1	4	MCP	PR1	Will82	1	.
1	4	MCP	PR1	Will82	2	.
1	4	MCP	PR1	Will82	3	.
1	4	Water	ACO	Will82	1	0.82
1	4	Water	ACO	Will82	2	0.7
1	4	Water	ACO	Will82	3	1.73
1	4	E4	ACO	Will82	1	0.86
1	4	E4	ACO	Will82	2	0.87
1	4	E4	ACO	Will82	3	0.85
1	4	C1	ACO	Will82	1	1.47
1	4	C1	ACO	Will82	2	1.64
1	4	C1	ACO	Will82	3	2.04
1	4	MCP	ACO	Will82	1	.
1	4	MCP	ACO	Will82	2	.
1	4	MCP	ACO	Will82	3	.
2	2	Water	ACS	Will82	1	2
2	2	Water	ACS	Will82	2	1.43
2	2	Water	ACS	Will82	3	0.3
2	2	Water	ACS	Will82	4	1.13
2	2	E4	ACS	Will82	1	5.62
2	2	E4	ACS	Will82	2	3.05
2	2	E4	ACS	Will82	3	2.2
2	2	E4	ACS	Will82	4	.
2	2	C1	ACS	Will82	1	0.31
2	2	C1	ACS	Will82	2	3.12
2	2	C1	ACS	Will82	3	2.48
2	2	C1	ACS	Will82	4	0.86
2	2	MCP	ACS	Will82	1	2.08
2	2	MCP	ACS	Will82	2	2.17
2	2	MCP	ACS	Will82	3	2.41
2	2	MCP	ACS	Will82	4	1.79
2	2	Water	PR3	Will82	1	1.21
2	2	Water	PR3	Will82	2	1.32
2	2	Water	PR3	Will82	3	0.63
2	2	Water	PR3	Will82	4	0.97
2	2	E4	PR3	Will82	1	6.45
2	2	E4	PR3	Will82	2	5.82
2	2	E4	PR3	Will82	3	7.26
2	2	E4	PR3	Will82	4	8.57
2	2	C1	PR3	Will82	1	0.54
2	2	C1	PR3	Will82	2	1.31
2	2	C1	PR3	Will82	3	0.83
2	2	C1	PR3	Will82	4	1
2	2	MCP	PR3	Will82	1	2.13
2	2	MCP	PR3	Will82	2	1.75
2	2	MCP	PR3	Will82	3	2.07
2	2	MCP	PR3	Will82	4	1.53
2	2	Water	PR10	Will82	1	1.03
2	2	Water	PR10	Will82	2	0.95
2	2	Water	PR10	Will82	3	1.02
2	2	Water	PR10	Will82	4	1.02
2	2	E4	PR10	Will82	1	1.97
2	2	E4	PR10	Will82	2	1.52
2	2	E4	PR10	Will82	3	2.14
2	2	E4	PR10	Will82	4	3.43
2	2	C1	PR10	Will82	1	0.72
2	2	C1	PR10	Will82	2	1.02
2	2	C1	PR10	Will82	3	0.81
2	2	C1	PR10	Will82	4	1.04
2	2	MCP	PR10	Will82	1	0.77
2	2	MCP	PR10	Will82	2	2.01
2	2	MCP	PR10	Will82	3	1.02
2	2	MCP	PR10	Will82	4	2.19
2	2	Water	PR2	Will82	1	1.21
2	2	Water	PR2	Will82	2	1.62
2	2	Water	PR2	Will82	3	0.51
2	2	Water	PR2	Will82	4	.
2	2	E4	PR2	Will82	1	3.61
2	2	E4	PR2	Will82	2	7.94
2	2	E4	PR2	Will82	3	4.59
2	2	E4	PR2	Will82	4	6.15
2	2	C1	PR2	Will82	1	0.22
2	2	C1	PR2	Will82	2	0.39
2	2	C1	PR2	Will82	3	0.35
2	2	C1	PR2	Will82	4	0.6
2	2	MCP	PR2	Will82	1	0.96
2	2	MCP	PR2	Will82	2	1.16
2	2	MCP	PR2	Will82	3	1.17
2	2	MCP	PR2	Will82	4	3.16
2	2	Water	ERF	Will82	1	1.31
2	2	Water	ERF	Will82	2	0.81
2	2	Water	ERF	Will82	3	0.95
2	2	Water	ERF	Will82	4	.
2	2	E4	ERF	Will82	1	0.91
2	2	E4	ERF	Will82	2	0.52
2	2	E4	ERF	Will82	3	0.9
2	2	E4	ERF	Will82	4	2.87
2	2	C1	ERF	Will82	1	0.47
2	2	C1	ERF	Will82	2	2.14
2	2	C1	ERF	Will82	3	1.25
2	2	C1	ERF	Will82	4	1.57
2	2	MCP	ERF	Will82	1	0.84
2	2	MCP	ERF	Will82	2	0.84
2	2	MCP	ERF	Will82	3	1.22
2	2	MCP	ERF	Will82	4	.
2	2	Water	CHS	Will82	1	1.52
2	2	Water	CHS	Will82	2	0.61
2	2	Water	CHS	Will82	3	0.94
2	2	Water	CHS	Will82	4	1.16
2	2	E4	CHS	Will82	1	2.73
2	2	E4	CHS	Will82	2	1.19
2	2	E4	CHS	Will82	3	2.11
2	2	E4	CHS	Will82	4	2.75
2	2	C1	CHS	Will82	1	0.81
2	2	C1	CHS	Will82	2	1.83
2	2	C1	CHS	Will82	3	1.16
2	2	C1	CHS	Will82	4	1.4
2	2	MCP	CHS	Will82	1	1.12
2	2	MCP	CHS	Will82	2	2.62
2	2	MCP	CHS	Will82	3	0.79
2	2	MCP	CHS	Will82	4	2.64
2	2	Water	Peroxi	Will82	1	0.99
2	2	Water	Peroxi	Will82	2	1.68
2	2	Water	Peroxi	Will82	3	1.17
2	2	Water	Peroxi	Will82	4	0.52
2	2	E4	Peroxi	Will82	1	3.14
2	2	E4	Peroxi	Will82	2	2.01
2	2	E4	Peroxi	Will82	3	3.73
2	2	E4	Peroxi	Will82	4	5.94
2	2	C1	Peroxi	Will82	1	0.17
2	2	C1	Peroxi	Will82	2	0.56
2	2	C1	Peroxi	Will82	3	0.65
2	2	C1	Peroxi	Will82	4	0.43
2	2	MCP	Peroxi	Will82	1	0.41
2	2	MCP	Peroxi	Will82	2	0.93
2	2	MCP	Peroxi	Will82	3	0.56
2	2	MCP	Peroxi	Will82	4	1.03
2	2	Water	PR1	Will82	1	2.99
2	2	Water	PR1	Will82	2	1.75
2	2	Water	PR1	Will82	3	0.29
2	2	Water	PR1	Will82	4	0.64
2	2	E4	PR1	Will82	1	2.1
2	2	E4	PR1	Will82	2	3.81
2	2	E4	PR1	Will82	3	4.26
2	2	E4	PR1	Will82	4	6.41
2	2	C1	PR1	Will82	1	2.17
2	2	C1	PR1	Will82	2	1.43
2	2	C1	PR1	Will82	3	0.69
2	2	C1	PR1	Will82	4	1.01
2	2	MCP	PR1	Will82	1	1.72
2	2	MCP	PR1	Will82	2	2.39
2	2	MCP	PR1	Will82	3	1.32
2	2	MCP	PR1	Will82	4	1.17
2	2	Water	ACO	Will82	1	1.87
2	2	Water	ACO	Will82	2	1.34
2	2	Water	ACO	Will82	3	0.51
2	2	Water	ACO	Will82	4	0.78
2	2	E4	ACO	Will82	1	0.85
2	2	E4	ACO	Will82	2	1.89
2	2	E4	ACO	Will82	3	2.04
2	2	E4	ACO	Will82	4	2.51
2	2	C1	ACO	Will82	1	0.44
2	2	C1	ACO	Will82	2	1.89
2	2	C1	ACO	Will82	3	0.99
2	2	C1	ACO	Will82	4	0.71
2	2	MCP	ACO	Will82	1	3.1
2	2	MCP	ACO	Will82	2	3.56
2	2	MCP	ACO	Will82	3	3.68
2	2	MCP	ACO	Will82	4	2.17
2	4	Water	ACS	Will82	1	0.78
2	4	Water	ACS	Will82	2	1.74
2	4	Water	ACS	Will82	3	1.32
2	4	Water	ACS	Will82	4	0.55
2	4	E4	ACS	Will82	1	0.68
2	4	E4	ACS	Will82	2	0.73
2	4	E4	ACS	Will82	3	1.8
2	4	E4	ACS	Will82	4	.
2	4	C1	ACS	Will82	1	1.52
2	4	C1	ACS	Will82	2	4.47
2	4	C1	ACS	Will82	3	3.36
2	4	C1	ACS	Will82	4	4.2
2	4	MCP	ACS	Will82	1	3.56
2	4	MCP	ACS	Will82	2	3.27
2	4	MCP	ACS	Will82	3	0.66
2	4	MCP	ACS	Will82	4	2.62
2	4	Water	PR3	Will82	1	1.09
2	4	Water	PR3	Will82	2	1.01
2	4	Water	PR3	Will82	3	0.98
2	4	Water	PR3	Will82	4	0.92
2	4	E4	PR3	Will82	1	5.98
2	4	E4	PR3	Will82	2	7.84
2	4	E4	PR3	Will82	3	7.94
2	4	E4	PR3	Will82	4	10.2
2	4	C1	PR3	Will82	1	2.58
2	4	C1	PR3	Will82	2	2.14
2	4	C1	PR3	Will82	3	2.04
2	4	C1	PR3	Will82	4	1.64
2	4	MCP	PR3	Will82	1	1.19
2	4	MCP	PR3	Will82	2	0.91
2	4	MCP	PR3	Will82	3	1.64
2	4	MCP	PR3	Will82	4	1.74
2	4	Water	PR10	Will82	1	1.04
2	4	Water	PR10	Will82	2	1.3
2	4	Water	PR10	Will82	3	0.7
2	4	Water	PR10	Will82	4	1.05
2	4	E4	PR10	Will82	1	0.53
2	4	E4	PR10	Will82	2	0.48
2	4	E4	PR10	Will82	3	0.79
2	4	E4	PR10	Will82	4	0.49
2	4	C1	PR10	Will82	1	1.43
2	4	C1	PR10	Will82	2	0.63
2	4	C1	PR10	Will82	3	0.5
2	4	C1	PR10	Will82	4	0.95
2	4	MCP	PR10	Will82	1	0.6
2	4	MCP	PR10	Will82	2	0.64
2	4	MCP	PR10	Will82	3	0.7
2	4	MCP	PR10	Will82	4	0.99
2	4	Water	PR2	Will82	1	0.93
2	4	Water	PR2	Will82	2	1.15
2	4	Water	PR2	Will82	3	1.08
2	4	Water	PR2	Will82	4	0.87
2	4	E4	PR2	Will82	1	3.94
2	4	E4	PR2	Will82	2	4.44
2	4	E4	PR2	Will82	3	2.51
2	4	E4	PR2	Will82	4	8.4
2	4	C1	PR2	Will82	1	.
2	4	C1	PR2	Will82	2	7.06
2	4	C1	PR2	Will82	3	0.8
2	4	C1	PR2	Will82	4	1.26
2	4	MCP	PR2	Will82	1	3.05
2	4	MCP	PR2	Will82	2	2.53
2	4	MCP	PR2	Will82	3	1.69
2	4	MCP	PR2	Will82	4	1.24
2	4	Water	ERF	Will82	1	1.01
2	4	Water	ERF	Will82	2	1.39
2	4	Water	ERF	Will82	3	0.71
2	4	Water	ERF	Will82	4	.
2	4	E4	ERF	Will82	1	1.77
2	4	E4	ERF	Will82	2	2.58
2	4	E4	ERF	Will82	3	2.17
2	4	E4	ERF	Will82	4	2.5
2	4	C1	ERF	Will82	1	3.12
2	4	C1	ERF	Will82	2	0.77
2	4	C1	ERF	Will82	3	2.85
2	4	C1	ERF	Will82	4	1.55
2	4	MCP	ERF	Will82	1	0.82
2	4	MCP	ERF	Will82	2	0.36
2	4	MCP	ERF	Will82	3	0.61
2	4	MCP	ERF	Will82	4	0.99
2	4	Water	CHS	Will82	1	1.3
2	4	Water	CHS	Will82	2	1.7
2	4	Water	CHS	Will82	3	0.77
2	4	Water	CHS	Will82	4	0.59
2	4	E4	CHS	Will82	1	1.05
2	4	E4	CHS	Will82	2	1.33
2	4	E4	CHS	Will82	3	0.73
2	4	E4	CHS	Will82	4	1.2
2	4	C1	CHS	Will82	1	1.35
2	4	C1	CHS	Will82	2	1.47
2	4	C1	CHS	Will82	3	1.1
2	4	C1	CHS	Will82	4	1.01
2	4	MCP	CHS	Will82	1	0.86
2	4	MCP	CHS	Will82	2	1
2	4	MCP	CHS	Will82	3	1.12
2	4	MCP	CHS	Will82	4	0.89
2	4	Water	Peroxi	Will82	1	1.33
2	4	Water	Peroxi	Will82	2	1.48
2	4	Water	Peroxi	Will82	3	0.58
2	4	Water	Peroxi	Will82	4	.
2	4	E4	Peroxi	Will82	1	1.25
2	4	E4	Peroxi	Will82	2	1.37
2	4	E4	Peroxi	Will82	3	1.46
2	4	E4	Peroxi	Will82	4	1.38
2	4	C1	Peroxi	Will82	1	1.04
2	4	C1	Peroxi	Will82	2	1.18
2	4	C1	Peroxi	Will82	3	0.42
2	4	C1	Peroxi	Will82	4	1.04
2	4	MCP	Peroxi	Will82	1	0.81
2	4	MCP	Peroxi	Will82	2	0.81
2	4	MCP	Peroxi	Will82	3	0.45
2	4	MCP	Peroxi	Will82	4	0.77
2	4	Water	PR1	Will82	1	0.66
2	4	Water	PR1	Will82	2	1.73
2	4	Water	PR1	Will82	3	0.88
2	4	Water	PR1	Will82	4	0.97
2	4	E4	PR1	Will82	1	0.48
2	4	E4	PR1	Will82	2	0.48
2	4	E4	PR1	Will82	3	0.64
2	4	E4	PR1	Will82	4	0.82
2	4	C1	PR1	Will82	1	1.14
2	4	C1	PR1	Will82	2	2.11
2	4	C1	PR1	Will82	3	1.62
2	4	C1	PR1	Will82	4	1.65
2	4	MCP	PR1	Will82	1	0.51
2	4	MCP	PR1	Will82	2	1.64
2	4	MCP	PR1	Will82	3	0.4
2	4	MCP	PR1	Will82	4	1.52
2	4	Water	ACO	Will82	1	1.07
2	4	Water	ACO	Will82	2	1.34
2	4	Water	ACO	Will82	3	1.31
2	4	Water	ACO	Will82	4	0.52
2	4	E4	ACO	Will82	1	0.55
2	4	E4	ACO	Will82	2	0.47
2	4	E4	ACO	Will82	3	0.36
2	4	E4	ACO	Will82	4	0.51
2	4	C1	ACO	Will82	1	1.06
2	4	C1	ACO	Will82	2	1.17
2	4	C1	ACO	Will82	3	1.73
2	4	C1	ACO	Will82	4	1.36
2	4	MCP	ACO	Will82	1	1.97
2	4	MCP	ACO	Will82	2	1.49
2	4	MCP	ACO	Will82	3	1.07
2	4	MCP	ACO	Will82	4	0.87

## Sheet: Supplementary Fig1
Expression analysis of 1-aminocyclopropane-1-carboxylic acid synthase (ACS) gene in response to Fusarium virguliforme infection at different soybean growth stages
Rep	Cultivar	soybean growth stage	Fold change
1	Will82	V1	0.882703
2	Will82	V1	0.831238
3	Will82	V1	.							Cultivar: Will82= susceptible (Williams 82), MN= resistant (MN1606)
1	MN	V1	2.38759							Growth stage: V1= vegetative stage 1, V4V5= vegetative stage 4 or 5
2	MN	V1	1.98466							R1R2= reproductive stage 1 or 2
3	MN	V1	2.04517
1	Will82	V4V5	1.25025
2	Will82	V4V5	0.654692
3	Will82	V4V5	0.940971
1	MN	V4V5	2.10591
2	MN	V4V5	3.04079
3	MN	V4V5	4.09665
1	Will82	R1R2	1.32562
2	Will82	R1R2	2.97248
3	Will82	R1R2	1.80458
1	MN	R1R2	3.51048
2	MN	R1R2	2.33216
3	MN	R1R2	2.1312

[truncated: 2 more sheets: Supplementary Fig2, Supplementary Fig3]
